# Supplementary material for: Aging in the Drosophila ovary: contrasting changes in the expression of the piRNA machinery and mitochondria but no global release of transposable elements
Source: BMC Genomics. 2019 Apr 23;20:305. doi: 10.1186/s12864-019-5668-3 (PMC6480902; doi:10.1186/s12864-019-5668-3)
Supplement: Supplementary file 3 — Table S1. RPKM values for individual samples, averages, and direction of expression change with age. P-values for differential expression in age, controlled for strain also provided. (XLSX 126 kb) [file 12864_2019_5668_MOESM3_ESM.xlsx]

## Sheet: Sheet1
				3-4d (young) egg chamber							32-34d (old) egg chamber							Age (control for strain): FDR adjusted p-value
				Ral_237			Ral_321				Ral_237			Ral_321
ID	Chromosome	Chromosome_.start	Chromosome_.end	A3Y_RPKM	D3Y_RPKM	B1Y_28160_RPKM	K1Y_RPKM	K3Y_RPKM	K4Y_RPKM	B1Y_29655_RPKM	A3O_RPKM	D3O_RPKM	B1O2_28160_RPKM	K1O_RPKM	K3O_RPKM	K4O_RPKM	B1O_29655_RPKM	~strain+age	Average Young (+.5)	Average Old (+.5)	Average Old (+.5) / Average Young (+.5)	Comment
mt:tRNA:D	mitochondrion_genome	3839	3906	0	0	15.3571	0.813478	0	2.04082	0	0	0	5.17258	68.7295	17.2606	27.9798	26.2307	0.0312985	3.10163	21.2676	6.85692	increase w/ age
Tsp29Fb	2L	8937389	8939746	0	0	0	0.265221	0.245209	0.0554481	0	1.53202	0.352092	3.0918	2.4898	3.21573	7.60199	4.58424	3.56e-07	0.58084	3.76681	6.48511	increase w/ age
CG30154	2R	16420878	16421441	0	0	0	0.22066	0	0	0	0.424873	2.63641	0.87693	5.43761	1.1705	0	3.173	0.0295129	0.531523	2.4599	4.62803	increase w/ age
CG15589	3R	2024534	2033403	0	0	0	0.103618	0	0.0779857	0	0.718245	0.330136	0.329432	2.33454	2.2614	2.13838	3.25087	1.48e-09	0.525943	2.12329	4.0371	increase w/ age
CG34417	X	6434803	6483213	1.06082	1.19707	1.88056	2.91096	2.32548	2.30819	1.93777	3.13281	1.34446	4.86933	12.4101	8.3749	20.399	12.436	7.07e-07	2.44583	9.49524	3.88221	increase w/ age
TE62	gb|X02599|copia	0	5143	12.9436	53.3127	14.6046	53.5492	59.4927	48.2813	19.1369	51.7066	14.772	79.3631	274.318	158.751	187.599	173.344	0.0343803	37.8316	134.765	3.56223	increase w/ age
Fs	2R	11111060	11129084	0.339093	1.98977	0.868291	1.59446	1.70094	1.40389	0	2.24352	5.25107	1.75475	6.85443	4.3219	9.14035	5.90562	7.07e-07	1.62806	5.56738	3.41963	increase w/ age
CG31997	4	175334	176678	5.83229	6.57495	1.54493	7.03792	3.40476	10.1627	3.96481	6.61807	7.1703	20.4243	43.502	27.6587	1.87653	20.8253	0.0487134	6.0032	18.7965	3.13108	increase w/ age
CG15347	X	8352526	8354927	1.25049	1.04826	0	1.86577	1.41135	7.87219	5.47835	12.6281	6.30478	9.0775	10.5489	8.82596	9.72329	9.0169	0.00542493	3.20377	9.94648	3.10462	increase w/ age
CG10126	3R	8681259	8684939	0.144645	1.45503	0	0.235434	0.326504	1.1813	0	2.03994	4.2194	1.40347	3.52245	2.14093	0.67482	3.59063	0.0415243	0.977558	3.01309	3.08226	increase w/ age
CG31999	4	235634	246580	5.23139	2.94876	3.81083	1.74336	0.814391	1.35814	0	9.82301	12.7169	10.8811	3.55315	4.67255	3.99757	5.69346	5.56e-05	2.77241	7.83397	2.82569	increase w/ age
pinta	3R	18249026	18250447	2.45015	4.1078	0	4.51027	3.68711	4.2283	0	4.75354	5.29426	5.66032	8.3567	10.8652	11.4308	12.123	0.0413212	3.21195	8.85482	2.75684	increase w/ age
CG34371	2R	19050534	19091494	0.0930473	0	0	0.0946561	0.0787625	0	0	0.546771	0.301583	0.75235	1.16628	0.502109	2.60458	0.890913	3.56e-07	0.538067	1.46637	2.72526	increase w/ age
CG7795	2L	8316888	8319920	2.26751	0.795684	1.62035	1.90975	1.60694	1.23815	1.51213	3.47058	1.19642	6.07167	6.723	8.81327	6.15043	2.39364	0.00493121	2.06436	5.47414	2.65174	increase w/ age
Tsp42Eg	2R	2916417	2920741	0	0	0	0.229197	0	0.115	0	1.05915	0	0.51008	1.61371	2.08421	0	1.19846	0.0415243	0.549171	1.42366	2.59237	increase w/ age
CG17224	2L	3016590	3018304	0	0	0	1.99168	0.956109	1.24916	1.85563	1.03247	5.49144	2.31367	3.23604	1.91563	3.51305	3.67173	0.0404969	1.36465	3.52486	2.58297	increase w/ age
Timp	3R	6029596	6038710	0.511227	0	0	0.346711	0.38466	0.260944	0.152704	1.06813	3.31396	0.716494	0.854383	1.26113	1.19253	0.876251	0.0320038	0.736607	1.82613	2.4791	increase w/ age
CG31004	3R	27004110	27021484	0.0776473	0	0	0.0842558	0.146059	0.330278	0	0.324463	0.167779	0.870592	1.33475	0.957729	2.05276	1.04635	6.36e-05	0.591177	1.46492	2.47797	increase w/ age
CG2812	2R	19812761	19814433	0.101394	0	0	0.247553	0	0.155263	0	0.476655	0.98591	0.45911	0.145246	1.37569	2.36519	0.539351	0.0476383	0.57203	1.40674	2.4592	increase w/ age
Cyp6a13	2R	4458006	4459650	2.36272	2.25379	0	2.15492	5.05744	2.95261	5.40261	4.21307	8.71427	4.05799	7.35268	9.24523	10.2627	10.1701	0.00345641	3.38344	8.21657	2.42846	increase w/ age
Esp	3R	20667764	20676134	0.334734	0	0.734684	1.36209	1.29529	1.46449	0	2.62265	2.16987	2.4127	2.67152	2.30029	2.67711	2.40801	0.0141855	1.24161	2.96602	2.38885	increase w/ age
CG1681	X	13298788	13303249	12.5949	23.4509	26.979	15.6216	10.3879	9.51952	6.94543	47.0633	20.0186	77.6319	18.042	15.8337	21.4698	25.9826	0.0183771	15.5713	32.7917	2.10591	increase w/ age
NfI	4	288939	296993	0.0585793	0.0736583	0	0	0	0.059801	0	1.42281	1.424	0.303138	0.209786	0.289015	0.409939	0.145415	0.000650568	0.527434	1.10059	2.08668	increase w/ age
tim	2L	3493985	3507754	0.198759	0.610921	0.16965	0.548175	0.0747756	0.484716	0	1.03819	0.644215	0.971404	0.854161	1.02149	1.44243	1.22173	0.0442085	0.798142	1.52766	1.91402	increase w/ age
Msp-300	2L	5100876	5205690	0.450801	1.07875	0.839055	0.655368	1.09603	0.715645	1.09266	0.843333	1.42251	0.658996	2.03972	1.93387	3.97466	3.29237	0.0311796	1.3469	2.52364	1.87366	increase w/ age
CG5059	3L	20507695	20512532	3.67505	4.12341	3.47463	6.02777	5.74311	5.45439	2.93858	8.59395	4.03159	10.9718	12.7967	8.12442	8.17703	9.06267	0.0207502	4.99099	9.3226	1.86789	increase w/ age
Dad	3R	12879728	12896135	4.89738	5.85658	3.15702	3.66512	4.05855	3.49616	2.94617	7.29856	9.10217	5.49396	7.65321	7.87812	8.30834	8.87795	0.000504894	4.511	8.30176	1.84034	increase w/ age
CG17129	3L	677878	680322	12.1252	7.8005	9.96433	9.73022	10.5024	8.06016	5.86231	15.2003	17.7307	11.2724	19.0658	17.2512	23.4167	16.6796	0.00110549	9.64931	17.731	1.83754	increase w/ age
sog	X	15498602	15520573	1.27169	1.41311	2.49905	0.156445	0.23365	0.211337	0	2.45618	0.862699	3.34778	1.35567	1.89685	1.10379	2.48559	0.00972465	1.32647	2.42979	1.83178	increase w/ age
mav	4	643841	646656	33.3493	29.3661	25.0865	22.228	24.5158	23.8667	15.696	43.6522	49.7156	41.832	48.9775	53.4928	33.0101	50.9906	2.43e-06	25.3726	46.453	1.83083	increase w/ age
CG42837	2R	12084552	12086883	7.56376	2.85323	11.6208	6.7199	4.97976	4.66507	4.97047	9.77828	10.6234	15.4934	11.7379	9.21279	17.6438	7.4657	0.0370048	6.69614	12.2079	1.82312	increase w/ age
Ten-a	X	12087913	12226216	0.431249	0.166849	0.679551	0.683931	0.761286	0.39509	0.317083	0.797062	0.573439	0.464926	1.09296	0.947905	3.66273	1.57245	0.00972465	0.99072	1.80164	1.81852	increase w/ age
CG11125	2R	3334983	3336915	5.46534	8.00045	3.75978	1.82562	2.85403	1.95692	1.60814	8.05292	10.84	6.5429	3.97295	4.17548	8.37237	5.14908	0.0388284	4.13861	7.22939	1.74681	increase w/ age
CG8545	2R	8356144	8359227	16.0639	11.9487	17.7281	10.606	12.0529	8.54593	10.4617	18.1524	24.1998	13.523	21.1964	27.6277	23.0109	26.9428	0.00585295	12.9867	22.5933	1.73972	increase w/ age
CG2993	3R	3631716	3635710	0.0912719	0.344299	0.350571	2.58123	3.70846	1.8868	4.5802	1.00117	1.18332	0.885595	4.90298	5.8822	6.17431	6.03648	0.0384403	2.43469	4.22372	1.73481	increase w/ age
tipE	3L	4188529	4193788	0.066095	0.166217	0	0	0	0	0	0	0.214226	0.149638	1.51489	0.529905	0.154178	0.304705	0.0398898	0.533187	0.909649	1.70606	increase w/ age
CG13384	2L	8384429	8388804	8.29118	7.94868	8.09346	10.2892	9.77134	10.8256	8.62017	11.4132	11.7292	6.99289	20.4075	15.7637	28.6369	14.5063	0.0488182	9.61995	16.1357	1.67731	increase w/ age
Zyx102EF	4	1077990	1081542	19.5048	11.4072	8.96016	23.7577	23.1109	29.5697	16.4912	22.9485	33.1845	22.6347	43.9064	35.7272	31.743	31.6429	0.0171035	19.4717	32.1839	1.65286	increase w/ age
bowl	2L	3771705	3784129	0.0319975	0	0	0.104162	0.0361136	0.261319	0	0.651824	0.414839	0.206977	0.229181	0.236801	0.895676	0.283677	0.0343803	0.561942	0.916996	1.63184	increase w/ age
c(3)G	3R	11615198	11618294	10.6112	12.9651	8.45903	29.3086	29.7146	30.2493	18.7484	16.3925	23.0367	18.1311	50.6921	42.3516	39.2303	40.7361	0.000753511	20.508	33.4386	1.63052	increase w/ age
CG1662	X	13281631	13282877	28.0568	21.6269	14.8641	34.0316	35.427	31.7695	20.9997	40.2593	42.8554	34.698	58.5157	48.9923	32.5982	41.247	0.0157064	27.1822	43.238	1.59067	increase w/ age
Pino	2L	1114651	1128953	82.22	73.799	96.2101	65.4633	60.8589	55.2075	62.8303	110.363	145.219	82.5052	105.318	117.54	114.415	106.352	0.00161341	71.4413	112.173	1.57015	increase w/ age
alpha-Est1	3R	3371448	3374844	16.8135	15.2029	17.8986	11.1466	12.7931	12.9535	7.67442	20.6236	31.432	23.3812	22.5517	16.6995	17.921	15.6766	0.0143302	13.9975	21.6837	1.54911	increase w/ age
CG11652	3L	11686978	11690086	32.3759	38.2398	30.7392	37.2432	31.2853	29.8945	31.0332	37.7364	44.8042	34.1198	61.2817	63.2206	62.4544	54.4134	0.00904902	33.473	51.6472	1.54295	increase w/ age
CG3532	3R	7836503	7840784	14.2477	8.43561	11.9909	17.8523	18.6668	16.9859	10.7734	19.8282	18.1919	18.6687	20.6951	23.6977	28.8193	23.2135	0.00864522	14.6361	22.3735	1.52865	increase w/ age
Madm	3R	1568213	1571789	19.1767	19.9087	18.5086	24.7104	26.4162	22.3625	17.713	28.8942	23.7464	22.8688	34.9367	35.0855	46.7974	36.0775	0.00139402	21.7566	33.1295	1.52274	increase w/ age
wit	3L	4064145	4071713	4.88907	3.75242	4.38982	1.08515	1.11076	0.648186	1.08106	6.56675	6.07102	4.88753	1.86458	2.25159	3.70279	2.1616	0.00926857	2.92235	4.42941	1.5157	increase w/ age
Sry-delta	3R	25869067	25870613	29.63	20.9163	36.6047	21.8224	24.7389	22.9071	14.1298	33.6689	40.1555	32.112	41.4518	39.7526	35.1648	37.6365	0.0132959	24.8927	37.6346	1.51187	increase w/ age
pgant5	2L	5072155	5093590	22.544	13.1572	23.4822	20.5478	18.5108	17.7032	14.9077	24.1806	24.4835	20.3245	30.7783	32.9728	33.733	32.4059	0.0153272	19.1933	28.9112	1.50632	increase w/ age
stet	3L	1475428	1489547	46.5038	55.6334	60.5488	24.6108	26.154	29.2352	26.3689	65.0494	79.877	56.3555	60.2181	38.3693	57.3647	46.3249	0.0316197	38.9364	58.1513	1.49349	increase w/ age
Coq2	3R	4140505	4142217	26.3684	34.2119	26.4489	26.551	28.2439	24.818	18.8128	38.6877	37.8332	35.797	38.2537	34.3364	51.3227	42.3171	0.00895174	26.9936	40.2925	1.49267	increase w/ age
bsf	2L	18449513	18454587	20.4816	17.8993	24.685	28.5835	23.8281	22.5183	21.7984	26.0241	28.7148	22.4955	38.8902	40.5056	45.255	37.7861	0.00255988	23.3278	34.7388	1.48916	increase w/ age
CG7600	3L	11203858	11207197	14.4471	14.8817	13.1672	16.3741	21.4183	16.5607	9.06958	19.8248	15.6085	19.8255	23.443	25.1437	27.798	25.9058	0.0413212	15.6312	23.007	1.47186	increase w/ age
CG1234	3R	3069895	3072717	21.0292	14.8382	17.0454	34.6595	36.6545	31.8413	21.4202	25.2086	25.3351	27.8581	49.7012	49.917	40.2316	44.5659	0.00452926	25.8555	38.0454	1.47146	increase w/ age
CG14425	X	6969697	6992086	20.7405	15.4096	13.7768	22.2039	22.3215	20.7662	14.1067	25.683	20.4524	23.4486	34.1351	29.6887	31.3759	27.0589	0.00405321	18.975	27.9061	1.47067	increase w/ age
glec	3R	17676626	17681984	71.9708	47.543	35.3255	78.7397	70.6016	56.3333	48.5335	74.6901	66.9529	64.7798	106.652	101.016	88.8798	100.175	0.0271765	58.9354	86.6636	1.47049	increase w/ age
CG10462	2L	19732079	19735954	20.1672	17.0434	18.3004	21.5772	21.4635	19.5186	16.2684	26.26	25.028	22.2646	28.5952	32.2969	32.3843	32.3359	6.36e-05	19.6913	28.9521	1.4703	increase w/ age
POSH	2R	13456242	13459827	29.5578	21.5117	23.7469	34.4112	31.6394	28.6828	27.6253	34.6384	34.8621	31.3638	49.3172	48.0791	45.4389	46.0572	4.05e-05	28.6679	41.8938	1.46135	increase w/ age
cue	3L	1503225	1517238	36.4855	35.0469	24.5336	45.7408	45.0565	43.8658	24.4561	47.9222	38.2686	40.0963	53.7901	62.0128	63.6622	68.6056	0.0362439	36.955	53.9797	1.46069	increase w/ age
del	2L	21145133	21148546	77.7227	52.9538	50.8998	77.7102	69.9196	61.2713	37.4465	89.2419	78.7888	80.4877	100.448	100.128	83.0649	90.1541	0.0343803	61.632	89.4019	1.45058	increase w/ age
tub	3R	212966	215535	38.539	28.514	29.0334	48.8873	45.4354	39.9858	37.5625	46.1232	50.2988	48.1543	63.984	60.0019	65.1866	55.2156	0.000449267	38.7796	56.0663	1.44577	increase w/ age
CG5455	3R	22287250	22295732	7.28872	7.12828	5.18437	4.44885	5.17954	5.00642	3.38668	9.5884	10.7913	8.76011	4.76936	7.71378	7.34663	6.74908	0.0413212	5.8747	8.4598	1.44004	increase w/ age
Pi3K21B	2L	297881	303955	43.8179	41.4743	29.5916	52.2661	56.7912	46.9437	31.2829	54.6411	43.4389	53.1576	75.4144	69.5379	72.6347	66.3959	0.0182442	43.6668	62.6744	1.43529	increase w/ age
CG15445	X	20988185	20991362	14.3909	12.4591	8.60836	21.4076	25.4948	21.8258	23.6775	17.8372	21.4102	16.6338	29.2325	34.6639	33.0189	30.7247	0.0144049	18.7663	26.7173	1.42369	increase w/ age
CG31156	3R	18434391	18439374	9.95426	9.50629	8.38885	11.9978	13.5575	10.6121	9.71045	13.8214	13.0688	13.4213	13.5976	14.4797	22.1423	15.2074	0.045602	11.0325	15.6055	1.4145	increase w/ age
CG6608	3R	6705293	6707909	19.6572	18.7133	14.2906	27.8571	32.4039	23.6437	20.7822	29.2482	26.9321	30.7253	40.3282	29.0262	32.6907	34.4806	0.0386832	22.9783	32.4188	1.41084	increase w/ age
CG11874	3R	24934774	24938542	44.9115	37.4733	36.5527	45.4333	43.8581	37.0492	24.9103	47.7463	46.8086	44.6568	64.7539	62.0882	54.5239	57.5936	0.0415243	39.0983	54.5245	1.39455	increase w/ age
CG9925	3R	9786431	9789891	52.4429	42.9761	37.738	50.5733	46.7257	43.678	26.1874	58.0973	57.7024	53.2066	57.6813	61.733	66.0143	64.3096	0.0427543	43.4031	60.3206	1.38978	increase w/ age
CG7384	2L	10507858	10510461	42.8566	38.5978	38.9985	52.5813	50.235	45.98	42.3184	53.3737	52.2333	47.8452	57.5863	67.0225	84.8233	71.4681	0.00613434	45.0097	62.5503	1.38971	increase w/ age
CG3902	3L	18886219	18891390	83.142	64.3019	74.7954	68.7661	65.9344	60.3725	68.7378	86.1042	94.9486	83.9571	97.9968	92.2116	110.994	107.878	0.047018	69.9357	96.7986	1.38411	increase w/ age
CG6461	X	18399913	18406392	183.96	171.885	192.348	194.563	227.974	202.87	200.114	225.188	247.935	207.573	350.017	288.93	286.731	291.939	0.00147687	196.745	271.688	1.38091	increase w/ age
Hr96	3R	20850960	20855075	26.391	28.1889	27.2491	33.564	30.3731	28.7037	20.3433	33.8695	30.9654	35.1213	47.6965	41.8854	43.2476	37.1504	0.0253807	28.3304	39.0623	1.37881	increase w/ age
CG2691	X	13513372	13518439	47.0694	43.1672	38.823	45.8511	50.728	41.5944	29.4772	52.9053	47.2027	48.7849	71.3247	64.1984	66.8272	58.3475	0.0370048	42.8872	59.013	1.376	increase w/ age
CG14411	X	14726670	14730295	33.1546	25.6397	36.7687	34.5196	36.9803	31.2639	24.0609	38.4163	33.5498	39.7963	48.3856	51.9335	49.9253	44.8907	0.0207502	32.2697	44.3425	1.37412	increase w/ age
CG5642	3L	12136541	12139215	132.931	96.3695	86.4829	144.069	127.225	128.742	120.802	131.858	150.168	120.065	207.067	177.047	183.155	175.945	0.0175389	120.017	164.115	1.36743	increase w/ age
CG5018	3L	16219221	16221789	36.1111	28.6388	30.3692	45.067	34.9626	40.3278	32.0421	43.5493	39.9705	39.6562	49.9538	56.1853	53.1288	56.1825	0.00972465	35.8598	48.8752	1.36295	increase w/ age
mfrn	3R	23768510	23773731	34.3247	32.773	23.0762	33.9385	35.5492	32.0642	31.2732	37.5194	41.0934	38.6911	45.4995	43.9992	55.852	42.5171	0.0120836	32.357	44.096	1.3628	increase w/ age
Tom40	X	7630921	7633622	139.491	97.3584	81.1078	144.423	150.255	121.638	92.3088	164.071	135.35	148.896	171.219	174.934	169.877	161.53	0.0489575	118.583	161.339	1.36056	increase w/ age
crc	2L	21310853	21319536	58.5679	58.7701	46.5427	69.6329	66.8345	67.6864	57.1366	83.1298	64.6401	83.2114	104.924	83.3603	79.4143	80.546	0.0112324	61.2387	83.2466	1.35938	increase w/ age
CG17019	2R	8818416	8821550	28.7519	28.8048	40.2233	31.5604	31.1313	28.5163	21.701	38.5343	41.5188	37.3175	41.0528	42.4121	44.7124	41.2983	0.0143302	30.5984	41.478	1.35556	increase w/ age
CG11070	2L	6658506	6662033	28.0407	22.5814	21.4801	32.4518	29.5587	26.3941	20.4689	34.4361	31.9119	33.3468	38.532	35.2907	34.7259	37.5968	0.0151058	26.3537	35.62	1.35162	increase w/ age
growl	3R	228770	232914	501.871	445.603	381.125	533.042	538.786	469.023	383.062	593.018	563.211	582.782	673.479	689.884	632.306	661.496	0.000121831	465.145	628.525	1.35125	increase w/ age
CG32732	X	6852064	6862746	37.6555	29.7396	33.4688	32.4688	38.3548	32.0552	26.8831	39.5002	32.6807	43.119	50.6423	49.7467	53.4287	43.6583	0.041765	33.4465	45.1823	1.35088	increase w/ age
pix	3L	8965159	8967854	102.779	78.9606	88.9808	109.652	101.865	101.561	93.1542	119.317	125.97	101.246	139.817	140.006	143.74	142.976	0.00110549	97.2074	130.939	1.347	increase w/ age
eIF-3p40	2L	5051192	5053209	121.221	98.0619	83.0293	133.027	117.953	123.452	107.584	130.675	144.171	112.886	179.364	158.696	166.015	163.755	0.0141855	112.547	151.294	1.34428	increase w/ age
CG11593	3L	4037586	4040482	40.2467	33.8207	31.145	40.5805	41.6293	36.2658	25.5204	42.6903	44.2302	43.7521	50.0746	55.3743	49.1326	50.1815	0.0312985	36.1012	48.4194	1.34121	increase w/ age
CG11596	X	1821712	1824552	52.3198	44.2135	42.3069	57.2612	66.5409	54.9607	49.7312	64.836	58.8145	58.004	83.3426	86.3925	68.8459	73.0636	0.00585295	52.9763	70.9713	1.33968	increase w/ age
CG12125	X	8327949	8330833	42.2846	33.452	33.1911	38.7586	42.5735	40.7132	39.327	46.1007	43.4287	43.9327	54.9392	55.8678	63.8699	54.1786	0.00534824	39.1143	52.2596	1.33608	increase w/ age
CG11779	3R	14974350	14985600	36.7922	30.0249	23.5305	39.0784	34.0214	34.5213	27.2615	34.7994	39.8253	33.526	43.6793	47.7206	57.1619	44.2648	0.0309329	32.6758	43.4967	1.33116	increase w/ age
omd	3R	9505150	9512932	23.5514	22.4624	27.8563	28.2378	31.2768	29.8292	20.9335	30.5649	28.9502	29.407	38.549	43.3148	36.3283	38.6461	0.00995269	26.8068	35.6086	1.32834	increase w/ age
gcl	2R	4611764	4616509	104.895	89.8421	95.0932	121.93	115.876	108.218	84.9472	123.873	111.744	112.313	162.938	154.661	138.047	144.191	0.00972465	103.472	135.895	1.31336	increase w/ age
Miro	3R	19860083	19863644	23.1927	22.7781	20.7331	28.8896	26.0729	25.1708	22.0539	27.3828	28.9123	27.2528	40.3661	35.97	25.3966	36.8408	0.0487134	24.6273	32.2316	1.30878	increase w/ age
Hlc	X	21256544	21258967	78.1432	79.5005	74.6093	91.1052	86.6191	76.5975	82.4821	93.3053	103.903	93.9086	110.302	115.607	112.538	113.547	0.00107559	81.7938	106.659	1.30399	increase w/ age
CG9330	3L	19579354	19582217	59.4548	46.8303	46.5343	75.0215	70.2681	63.3	61.0181	67.6772	76.1726	57.2525	84.2042	87.6198	90.0167	88.6327	0.0343803	60.8467	79.2965	1.30322	increase w/ age
lok	2L	20061476	20064381	224.952	220.143	197.782	258.311	250.781	229.797	219.233	272.375	286.638	276.305	331.934	299.878	314.816	304.57	1.88e-05	229.214	298.574	1.3026	increase w/ age
Dis3	3R	20159144	20162971	20.0596	20.4968	18.2971	24.8966	27.2184	20.307	21.9441	22.7441	23.7631	22.0032	33.4799	33.5328	32.9891	31.292	0.0394572	22.3885	29.0435	1.29725	increase w/ age
Atg13	3R	4175523	4178539	29.1776	24.9056	23.1986	40.9676	41.3516	36.0652	30.8023	36.1179	33.8264	33.8404	51.1484	51.6823	39.7804	47.2469	0.0285026	32.8526	42.4489	1.2921	increase w/ age
path	3L	9487633	9498429	142.401	127.979	135.522	189.61	173.533	179.219	182.572	181.321	179.311	155.813	259.196	227.112	218.002	236.644	0.00534824	162.048	208.7	1.28789	increase w/ age
MYPT-75D	3L	18619060	18660277	30.0382	28.2325	27.4518	26.9428	28.8036	26.0874	21.2077	34.6026	34.42	32.7765	34.1435	36.5304	36.9614	34.4914	0.00289424	27.4663	35.3465	1.28691	increase w/ age
Nat1	X	19374185	19378676	105.857	83.947	94.4877	101.718	100.558	86.9177	82.4318	108.384	105.031	103.32	132.173	127.796	141.915	117.487	0.0475411	94.2025	119.944	1.27325	increase w/ age
CG12753	3R	12262601	12267382	26.8704	21.3047	26.662	34.1688	33.3596	29.9643	25.6171	34.0358	31.8128	33.314	40.0954	39.3802	38.1302	35.9186	0.045602	28.7781	36.5981	1.27173	increase w/ age
TfIIEalpha	3L	11675125	11676905	72.217	70.089	61.0806	79.0527	82.6169	76.359	79.9192	83.364	92.724	87.9663	103.685	104.393	87.193	99.5615	0.018648	74.9763	94.6266	1.26209	increase w/ age
CG17985	2R	3539123	3542816	12.2825	10.5967	19.9724	18.3501	15.6838	18.7164	23.2982	16.2965	23.8277	16.2379	25.0433	19.9599	26.7688	19.7435	0.0475411	17.4857	21.6254	1.23674	increase w/ age
Argk	3L	9041961	9059127	92.7543	90.3181	90.9001	121.204	111.106	99.8385	100.753	104.163	106.177	107.025	131.323	134.84	140.628	135.665	0.0357248	101.482	123.332	1.2153	increase w/ age
CG31875	2L	9995560	10002446	29.444	35.4262	23.9491	18.4652	19.1571	19.3904	7.24293	31.4831	39.2962	33.6106	21.1719	23.357	8.08039	25.9196	0.00998241	22.3679	26.6313	1.1906	increase w/ age
CG33978	4	179843	196605	0.02201	0	0	0.0268686	0.0124206	0.0730241	0	0.155204	0.107007	0.192203	0.126116	0.0610826	0.051342	0.0819551	0.0496305	0.519189	0.610701	1.17626	increase w/ age
RhoGAP1A	X	23839	36727	32.3528	16.8392	32.9338	2.69772	2.96806	2.34622	2.65359	37.4687	25.0693	33.1925	1.01301	1.02216	0.927891	0.862048	0.0370048	13.7559	14.7222	1.07025	increase w/ age
cbx	2R	5752014	5762577	8.03649	9.66583	8.05246	10.7584	12.4881	10.5226	15.8643	9.85558	12.8351	7.98601	11.5122	9.55334	9.2374	14.7453	0.000329716	11.2697	11.3178	1.00427	increase w/ age
CG32663	X	11711790	11729759	28.912	22.4305	37.0553	30.8377	36.6372	26.1391	20.0632	31.7564	21.6327	32.4976	20.9471	25.8945	35.9502	26.9393	0.00364042	29.3679	28.4454	0.96859	decrease w/ age
CG8632	2R	8540311	8543248	41.0186	45.7583	44.8413	46.9278	43.0307	41.8472	44.2969	39.1427	34.9417	37.9627	41.0558	43.1669	39.7452	43.6199	0.0356435	44.4601	40.4478	0.909755	decrease w/ age
CG9246	2L	21163610	21166101	101.227	109.694	97.3079	111.538	108.095	93.8928	92.2895	103.649	91.3956	99.0383	77.0004	93.9146	94.0408	86.7166	0.0239527	102.506	92.7508	0.904829	decrease w/ age
CG7946	3R	25878235	25880420	49.2365	61.8281	45.8307	58.2646	58.8259	53.5763	57.2222	49.1073	45.8991	44.5714	46.5822	51.8348	55.0558	53.1252	0.0311796	55.4692	49.9537	0.900566	decrease w/ age
CG31012	3R	26634348	26652542	43.2273	41.5087	47.2922	45.7825	41.7271	39.3729	41.5691	40.1002	36.5639	38.5739	34.4174	38.1518	41.9176	40.0052	0.0109104	43.4257	39.0329	0.898843	decrease w/ age
capt	2L	1151677	1158264	104.043	117.633	90.469	107.032	100.017	98.5507	113.188	93.8969	108.196	101.608	84.2921	87.8723	94.6031	85.145	0.0427543	104.919	94.1591	0.897447	decrease w/ age
PyK	3R	18193233	18198464	445.23	501.943	420.203	420.112	397.86	409.297	450.199	438.014	393.801	471.925	325.916	342.581	404.195	350.08	0.0404969	435.478	390.002	0.895572	decrease w/ age
CG1943	3R	2900558	2903509	465.552	515.133	365.413	478.07	439.9	450.749	467.458	458.649	438.186	408.249	413.083	412.108	322.794	386.327	0.0481652	455.111	406.128	0.892372	decrease w/ age
Rpn1	3L	19908155	19911265	159.664	136.907	148.198	152.594	138.992	135.656	112.724	137.9	109.21	140.232	103.159	120.117	141.785	123.706	0.0404969	141.176	125.659	0.890083	decrease w/ age
CG1688	2R	5653866	5694370	0	0	0.500937	0.0530701	0	0.13314	0	0.102185	0	0.0843629	0	0.0402162	0	0	0.00895174	0.598164	0.532395	0.890048	decrease w/ age
Uch-L3	3L	9468818	9470073	216.402	235.73	195.986	175.744	172.51	191.44	166.974	185.079	186.794	185.732	147.655	171.67	141.874	179.494	0.00953424	194.041	171.685	0.884789	decrease w/ age
CG6453	2L	17481987	17484302	88.58	81.1409	69.0523	77.3943	76.1232	72.6214	85.2449	75.4661	67.5312	75.7817	52.9561	66.5973	66.9319	69.0528	0.012342	79.0939	68.2596	0.86302	decrease w/ age
CG7777	2R	7323750	7329728	220.859	303.156	203.564	228.834	265.474	211.742	252.831	205.206	232.993	241.098	208.434	195.932	184.768	182.614	0.0413202	241.423	207.792	0.860698	decrease w/ age
ste24a	2R	12887744	12889431	85.5447	80.9205	83.7341	73.4513	75.3889	81.1864	87.8313	78.7077	72.9201	75.9234	55.8371	68.9443	64.2784	71.1246	0.0157064	81.651	70.1765	0.859469	decrease w/ age
Cp1	2R	9848163	9855486	472.776	542.204	447.618	443.536	420.91	450.916	569.885	440.973	440.752	475.361	391.108	359.052	382.622	386.337	0.0365078	478.764	411.386	0.859269	decrease w/ age
Tpi	3R	25958697	25960321	319.986	424.121	377.207	320.114	291.414	335.714	405.922	317.181	361.358	350.166	258.896	253.044	282.657	278.49	0.047018	353.996	300.756	0.849601	decrease w/ age
Thiolase	2R	19754123	19756139	173.808	202.96	151.258	158.299	154.372	138.1	153.935	150.083	128.427	177.841	133.601	113.637	137.603	116.578	0.011652	162.319	137.324	0.846015	decrease w/ age
Cht2	3L	1752545	1755663	75.3575	85.8046	73.5395	53.3044	51.6218	52.9148	50.4445	61.4148	71.3383	66.264	33.9904	40.6713	50.7694	48.8045	0.0125518	63.7839	53.8218	0.843815	decrease w/ age
prod	2R	14856909	14858656	71.7011	63.8618	77.1375	60.5476	69.2167	55.2785	74.0679	63.8505	51.9126	60.2834	49.929	55.1718	57.3003	58.8291	0.0190414	67.9016	57.2538	0.843188	decrease w/ age
gammaTub37C	2L	19183969	19185724	153.605	133.938	106.347	134.697	121.614	106.129	106.672	132.924	100.316	139.287	76.5459	94.3503	95.0283	87.7744	0.0220216	123.786	104.246	0.842151	decrease w/ age
Meics	3L	13955753	13957793	24.6425	23.5004	25.5237	27.9416	25.9374	23.1425	28.2851	21.1514	17.4998	18.5818	21.2197	25.1014	20.345	25.8237	0.0277982	26.0676	21.889	0.839701	decrease w/ age
CG9149	3L	1302948	1304721	44.3367	46.6141	41.5005	44.5348	49.5144	51.3469	46.5746	41.452	33.8126	43.9831	34.4245	34.8683	42.1514	39.7035	0.0127964	46.846	39.1279	0.835245	decrease w/ age
CG6876	3L	15152182	15154238	42.8413	59.5161	46.5453	50.8482	41.5138	47.3733	51.4852	39.5424	42.0498	42.8823	33.5951	37.8071	38.9097	46.8163	0.0378966	49.089	40.7289	0.829695	decrease w/ age
Oscp	3R	11091297	11092412	189.328	214.791	242.224	221.582	199.293	242.05	259.216	201.724	195.514	202.901	191.281	173.156	147.746	186.932	0.0285243	224.569	186.108	0.828732	decrease w/ age
pxt	3R	13545173	13548677	461.157	433.752	385.752	509.417	453.459	387.365	451.929	479.158	300.121	472.188	290.558	329.261	379.804	296.789	0.049474	440.904	364.483	0.826671	decrease w/ age
Cct5	2R	8062280	8065039	279.921	240.695	235.255	307.612	296.296	300.142	271.703	276.844	227.248	265.955	164.677	193.355	251.805	208.526	0.0370048	276.446	227.415	0.822639	decrease w/ age
CG3925	3R	5874888	5877249	25.278	27.1982	27.0382	28.4884	28.5297	24.4006	29.2466	21.3598	18.0455	22.8503	22.368	26.2849	19.7049	23.965	0.00972465	27.6685	22.5826	0.816184	decrease w/ age
Pros26.4	3R	19755594	19757247	216.393	233.799	202.295	205.345	194.472	210.771	251.662	193.671	187.886	195.05	141.854	159.552	192.725	162.158	0.00534824	216.891	176.628	0.814364	decrease w/ age
Prosap	2R	9948983	10028403	47.4115	32.6517	47.3602	36.3899	38.5539	30.2031	34.559	40.5598	33.2316	38.4925	23.2788	26.5015	30.5603	24.1564	0.0120836	38.6613	31.4687	0.813958	decrease w/ age
eIF2B-alpha	3R	25760303	25761598	31.4284	29.5116	21.7597	32.7677	36.8414	41.2408	36.2615	23.2504	26.2314	23.1216	24.7325	31.9436	24.5422	32.0007	0.024154	33.3302	27.0461	0.811459	decrease w/ age
Prosbeta3	3R	4831034	4831948	246.195	268.661	233.028	258.74	197.978	273.694	318.843	217.465	223.239	204.184	208.664	186.627	179.808	228.608	0.0183771	257.234	207.442	0.806433	decrease w/ age
Nup44A	2R	3875966	3878789	31.1565	46.3237	24.2576	27.6263	29.4027	28.7707	35.8426	29.8543	27.293	26.0433	21.1095	21.8438	27.4998	25.1772	0.0343803	32.4115	26.0458	0.8036	decrease w/ age
Pros45	X	21187086	21188690	303.863	424.428	332.411	302.07	279.169	324.892	383.807	294.985	311.914	306.221	215.922	226.984	269.917	259.951	0.012342	336.306	269.913	0.802584	decrease w/ age
CG12262	3L	7712460	7714585	331.787	363.778	280.616	290.173	281.78	275.012	286.322	296.683	273.89	321.986	177.575	184.518	251.149	185.645	0.0039535	301.853	242.135	0.802163	decrease w/ age
caz	X	16182878	16187553	72.6407	51.4559	59.968	48.8186	70.5776	48.2347	66.2718	53.0513	48.207	40.8221	44.2596	48.6503	58.2713	40.7383	0.0315025	60.2096	48.2143	0.800773	decrease w/ age
blw	2R	18686560	18689685	649.923	614.09	597.628	641.52	621.351	553.791	680.93	631.308	541.574	663.717	341.353	393.692	525.229	392.595	0.021195	623.248	498.995	0.800637	decrease w/ age
ND42	3R	17853426	17855115	103.625	133.944	97.3566	106.074	94.9846	105.701	162.113	89.6921	99.3369	95.2672	85.5524	86.4865	86.9504	99.0514	0.0475411	115.328	92.2624	0.799999	decrease w/ age
PPP4R2r	X	10372865	10375977	96.9994	104.582	78.6491	83.2363	71.8928	76.3948	88.0566	84.4346	86.21	82.2369	44.8301	59.7887	57.6133	61.8346	0.00345641	86.1873	68.6355	0.796352	decrease w/ age
GS	X	17783579	17792636	7.26815	7.95217	5.43829	10.7162	11.985	10.5514	14.2948	5.99044	7.34256	5.67835	6.15228	7.85874	11.2294	8.63615	0.0418517	10.2437	8.05542	0.786375	decrease w/ age
Idgf4	X	9822298	9825012	257.999	312.198	255.268	243.53	190.214	198.84	308.616	199.874	264.012	209.933	157.939	173.826	185.636	192.805	0.0191387	252.881	198.218	0.78384	decrease w/ age
CG10527	2R	16957567	16960290	111.48	159.774	109.16	98.8963	101.402	105.382	149.354	108.751	120.047	130.346	61.9867	68.6954	85.9696	77.4416	0.0434716	119.85	93.8196	0.782809	decrease w/ age
wal	2R	7576431	7578380	156.752	174.265	193.494	159.418	151.659	160.076	248.576	149.072	152.068	167.128	127.449	118.406	115.495	142.497	0.0343803	178.249	139.373	0.781905	decrease w/ age
cib	X	4000147	4005014	502.281	542.18	334.478	516.633	462.821	450.907	409.096	443.568	343.523	447.188	288.093	347.719	288.985	337.983	0.00328496	460.271	357.223	0.776114	decrease w/ age
Taf10b	2L	2767280	2768166	48.3726	40.4032	34.8788	30.769	36.6596	43.7659	46.6332	36.6687	31.1305	26.0939	32.2702	30.0476	30.1443	31.0879	0.0207502	40.7117	31.5633	0.775287	decrease w/ age
CG5569	2R	19752943	19754177	55.0086	45.6732	69.7576	49.3867	46.5143	47.2422	65.7246	42.1416	37.3566	39.875	44.2777	43.9406	39.1061	43.7832	0.0218028	54.6867	41.9973	0.767961	decrease w/ age
TE64	gb|X06779|P-element	0	2907	5.89767	5.33011	2.83158	2.88733	3.43217	3.52773	4.45916	3.61003	3.88282	4.11297	2.77211	1.96068	2.14958	2.43458	0.0413212	4.55225	3.48897	0.766427	decrease w/ age
ATPsyn-b	3L	9723076	9724324	220.03	308.284	269.692	224.848	214.857	236.743	301.518	215.697	248.61	238.037	150.542	156.776	166.491	182.64	0.00787658	254.21	194.613	0.765561	decrease w/ age
AnnX	X	20065477	20067552	71.571	104.926	77.2516	70.436	69.9107	81.5276	102.386	71.2477	80.0989	77.4368	45.822	47.306	65.3831	53.6449	0.0272168	83.0727	63.4913	0.764286	decrease w/ age
CG14482	2R	13459836	13460259	243.365	272.897	247.64	155.38	183.968	244.269	195.296	160.795	247.233	178.568	166.504	156.808	99.5577	166.487	0.0389083	220.902	168.493	0.762751	decrease w/ age
CG1970	4	588913	591420	107.491	138.136	85.0405	111.826	100.145	112.278	99.6554	94.8134	75.8699	91.6697	69.1216	73.2753	82.0036	87.5957	0.000207853	108.296	82.5499	0.762262	decrease w/ age
CG11876	3R	24938792	24941919	84.0662	112.06	119.982	94.9597	80.2149	96.6055	126.083	74.4529	98.2693	80.2732	63.6433	67.7507	68.8872	83.8502	0.0134161	102.496	77.2324	0.753517	decrease w/ age
CG30096	2R	12208319	12209577	23.9803	26.8722	20.9985	17.2407	19.3522	29.1101	24.495	18.1072	22.1494	19.1285	17.2647	11.8006	13.9121	17.7129	0.0481652	23.6498	17.6536	0.746458	decrease w/ age
tex	3R	4133194	4134344	21.5079	24.6152	36.606	32.1253	29.6529	33.2634	36.2385	19.3742	22.1239	17.1615	20.8474	22.7956	26.4374	29.9151	0.0246746	31.0727	23.165	0.745509	decrease w/ age
CG30415	2R	19273200	19273969	192.277	281.343	269.761	219.73	197.736	271.413	367.299	168.09	204.625	179.364	202.59	226.629	133.392	222.591	0.0487134	257.58	191.54	0.743615	decrease w/ age
Prosbeta1	2R	11901308	11902285	295.431	388.202	440.273	336.037	302.343	372.384	490.601	263.972	349.972	269.651	260.363	272.613	243.01	284.993	0.0109623	375.539	278.296	0.741058	decrease w/ age
CG10932	X	7781299	7782785	149.355	213.755	191.106	140.292	128.384	154.908	239.244	144.774	168.568	162.553	95.4185	100.948	109.334	116.318	0.0218665	174.363	128.773	0.738535	decrease w/ age
Aats-phe	2R	9855851	9857407	23.3294	19.7075	17.9906	19.0962	22.7723	21.0114	20.8249	17.3612	18.9767	19.8102	14.0644	11.2768	12.1867	11.8508	0.00283066	21.176	15.5753	0.735514	decrease w/ age
CG14341	2L	1166559	1167213	35.431	38.1134	47.1984	32.2518	34.9035	36.379	26.7947	25.9952	19.2504	22.6538	21.7101	23.2403	39.1746	31.448	0.0312343	36.3674	26.7103	0.734458	decrease w/ age
CG5861	2L	16305785	16307275	78.3522	80.1425	71.7855	73.2232	74.3688	88.364	115.087	62.8911	57.4697	68.9716	72.0799	60.069	34.0947	66.4474	0.0253807	83.5462	60.7891	0.72761	decrease w/ age
CG6020	3L	20485181	20490188	84.0141	117.216	89.8319	86.6648	79.2831	87.2479	114.303	86.8141	75.267	92.4346	46.5715	49.3067	71.5811	55.381	0.00922447	94.5801	68.6937	0.726302	decrease w/ age
CG31812	2L	16729777	16731199	9.49732	7.63306	1.50428	5.69732	6.29881	7.1466	6.49262	3.68223	6.66426	4.37003	4.20767	4.58912	3.65429	4.02768	0.0487134	6.82428	4.95647	0.726299	decrease w/ age
CG34125	2L	4965693	4966400	58.7028	60.2984	34.9326	56.8581	54.3564	64.3583	80.758	49.2328	58.9558	48.6685	41.7495	37.2228	26.0368	34.8178	0.0391847	59.1092	42.8834	0.725495	decrease w/ age
mRpL23	3L	2372843	2373678	44.3174	69.6566	47.1147	60.38	46.6689	70.1852	89.709	41.5434	37.834	35.8337	46.763	45.9996	40.6128	59.356	0.0425399	61.6474	44.4918	0.721714	decrease w/ age
CG11788	2R	16162190	16163648	29.0656	33.4077	26.0876	26.5402	21.8697	20.342	43.6782	22.6947	26.2226	21.2564	12.8772	17.5557	23.7651	19.375	0.0452878	29.213	21.0352	0.720064	decrease w/ age
CG34117	3R	5225291	5225771	80.8704	73.0878	67.9479	56.6883	61.3243	82.5569	112.666	50.4918	70.6484	49.2462	64.2583	59.4204	44.2134	45.9305	0.0494539	76.9487	55.387	0.719791	decrease w/ age
CG14906	3R	12475702	12478029	11.3393	12.4487	10.612	14.3811	14.9417	14.8076	13.5138	10.553	5.78341	10.3507	8.32783	8.48405	10.4729	10.9204	0.00345641	13.6492	9.77034	0.715818	decrease w/ age
CG17776	X	2078972	2079295	92.0589	127.227	86.0092	77.1141	86.5842	99.2704	98.1015	82.5253	71.2348	63.8405	62.3726	65.4695	48.3656	79.4098	0.00770114	95.6951	68.1026	0.711662	decrease w/ age
CG12259	3R	23745551	23746793	28.7942	33.6297	28.9955	32.3858	27.3861	27.413	60.1095	21.6309	22.7201	21.0672	24.5631	24.6748	26.1626	27.7268	0.0413212	34.602	24.5779	0.710304	decrease w/ age
CG6094	2L	10507116	10507918	32.8057	26.4367	38.985	28.0259	26.3885	30.5294	22.4135	26.9815	12.924	25.7929	22.8478	21.4614	14.3749	20.5036	0.0279369	29.8692	21.198	0.709693	decrease w/ age
CG11242	2R	15372998	15374340	56.2693	52.9567	42.4299	66.0685	61.6894	73.0075	90.3286	52.1112	36.5504	50.6893	53.4071	36.6183	37.042	44.1527	0.0140106	63.75	44.8673	0.703801	decrease w/ age
trk	2L	10271442	10272223	17.3215	18.1143	13.1745	18.6329	16.6463	17.2451	13.8314	10.2122	16.12	11.0936	8.59852	15.2305	6.40085	11.9203	0.0343803	16.9237	11.868	0.701265	decrease w/ age
CG13551	2R	19265382	19270944	254.342	339.712	315.821	192.918	211.566	245.656	289.173	211.932	255.401	202.724	158.45	160.278	130.913	171.25	0.000414611	264.67	184.921	0.698688	decrease w/ age
Orc6	2R	5732963	5733964	41.9542	31.0106	23.9538	33.2785	36.4731	45.0719	58.6792	37.3133	24.8074	30.8056	23.9584	21.6781	20.4988	28.5998	0.0434716	39.1316	27.3088	0.69787	decrease w/ age
Srp19	3L	7340409	7341125	71.1305	75.3182	55.9198	63.6432	69.952	78.8774	84.2416	61.2714	49.8844	55.294	44.9881	44.3805	40.7533	46.54	0.000150421	71.7975	49.516	0.689661	decrease w/ age
mRpL2	3L	11113958	11115141	30.1271	36.0782	26.0487	33.0627	29.7338	35.0824	53.994	29.0204	19.8676	25.3089	20.9245	22.9232	21.2959	27.6576	0.0159198	35.3753	24.3569	0.688528	decrease w/ age
RpLP1	2L	419930	420706	1825.51	2717.14	3165.05	1845.59	1604.43	1962.5	3391.15	1696.39	2694.9	1809.43	1123.24	1332.4	1173.51	1485.71	0.0239527	2359.27	1617.01	0.685388	decrease w/ age
Crk	4	230881	233794	146.785	176.206	136.544	126.085	119.073	159.505	187.232	105.483	127.86	117.87	105.298	91.303	67.4103	103.172	0.0010998	150.704	103.128	0.684307	decrease w/ age
Ppn	3R	24346386	24366053	0.196334	0.987489	0.323189	0.182609	0.395695	0.178954	0.251336	0	0.136361	0.0453569	0.060267	0.121082	0.196278	0.0497318	0.0117257	0.859372	0.587011	0.68307	decrease w/ age
CG12173	3R	1081165	1082423	58.741	85.8238	85.8404	72.7526	48.2317	69.8319	107.171	50.8746	61.6689	51.9649	44.5605	52.617	40.8605	56.2275	0.0144049	75.9846	51.7534	0.681104	decrease w/ age
CG11985	3R	4840693	4841005	88.8651	141.429	95.6373	81.4051	86.2452	102.332	126.95	62.5626	101.575	75.2552	67.0315	76.7794	36.051	70.3348	0.028288	103.766	70.4414	0.678846	decrease w/ age
CG34360	3R	5700402	5814598	1.92711	2.80578	1.66961	1.36788	3.84306	1.13896	1.53213	2.33864	0.234817	3.32729	0.394367	0.482542	1.21678	0.575494	0.00534824	2.54065	1.72428	0.678675	decrease w/ age
CG31460	3R	4388573	4389170	43.8219	74.7149	55.155	42.3129	40.2379	54.5929	65.2265	38.0202	48.9499	37.635	32.2739	34.3548	20.7909	41.792	0.0249426	54.2231	36.7595	0.677931	decrease w/ age
CG7593	3R	25549880	25550651	58.8219	64.0702	74.8309	59.1529	51.1657	50.678	95.0133	53.4259	44.9308	46.4103	42.9359	44.2481	23.597	50.8869	0.0250843	65.319	44.2764	0.677849	decrease w/ age
CG9603	3R	4165665	4166763	281.299	374.931	488.698	267.848	232.008	314.667	520.822	211.583	300.875	237.527	260.373	256.62	166.568	244.861	0.0285243	354.825	240.272	0.677158	decrease w/ age
CG15237	2R	2696548	2697252	39.7892	76.7924	55.0893	51.2083	50.1294	62.5816	61.7749	37.7	41.2385	38.3074	29.1616	47.3654	28.0604	44.9557	0.0153272	57.2664	38.6127	0.674264	decrease w/ age
CG31142	3R	19754950	19755710	26.0555	23.5481	9.3823	23.5241	19.2985	26.7028	27.7263	10.8452	17.154	16.3274	18.0789	14.4369	12.3457	14.7983	0.00998241	22.8196	15.3552	0.672895	decrease w/ age
CG42550	3R	3826372	3827031	39.5928	45.9006	25.8849	28.5655	31.3752	38.2686	35.7309	33.8812	14.562	29.6068	33.7884	25.4566	9.17019	16.7292	0.0404969	35.5455	23.8135	0.669943	decrease w/ age
park	3L	21187848	21189953	9.92454	16.7721	20.1272	7.10768	6.81033	8.99678	12.2374	14.8053	18.0137	9.44984	2.04722	1.66481	4.81534	2.50587	0.0246976	12.2108	8.11458	0.664539	decrease w/ age
PHGPx	3L	3326290	3328626	105.304	177.896	144.343	83.4104	64.6419	98.4225	174.141	85.0256	127.992	88.2656	59.4466	63.5178	53.4409	80.887	0.0311796	121.666	80.2964	0.659977	decrease w/ age
zetaCOP	3L	16664763	16666655	45.7388	71.376	68.7627	41.5324	37.0844	55.3849	98.2117	40.7116	56.2563	32.6226	38.4678	35.6133	32.0845	37.8597	0.0424731	60.2273	39.588	0.65731	decrease w/ age
CG4743	3R	21504963	21506306	18.1188	14.7079	22.0232	15.399	18.8964	21.4819	31.8561	13.2977	14.8674	15.9484	13.9631	9.19395	13.3751	11.712	0.0328678	20.8548	13.694	0.656635	decrease w/ age
CG9740	3R	5083448	5084223	75.2948	101.337	154.048	63.8178	61.707	101.972	122.06	61.3654	98.1083	63.6344	44.7155	61.9531	38.8346	70.8457	0.0391847	97.6767	63.2795	0.647847	decrease w/ age
CG9027	2R	7267848	7271613	182.02	226.44	131.446	137.842	165.32	109.882	87.9794	148.679	117.764	193.455	46.5655	43.5672	69.7735	49.0275	0.00139402	149.204	96.0473	0.643731	decrease w/ age
CG13365	X	514747	515241	45.0087	50.4578	18.7456	30.6717	44.0662	49.9608	64.1433	29.3162	29.8793	20.5202	21.362	31.6036	27.8288	32.98	0.0210583	43.7934	28.1414	0.642595	decrease w/ age
CG11752	X	11244031	11244527	76.9624	106.621	136.913	62.5246	48.4602	82.8404	123.413	48.6634	72.6466	56.5959	55.3173	59.788	42.8347	65.4067	0.0337883	91.605	57.8218	0.631208	decrease w/ age
kar	3R	8507907	8515089	2.20068	4.27653	2.30528	1.9131	1.41123	1.02117	1.07566	3.05661	1.29688	2.58822	0.286587	0.246764	0	0.177367	0.0153272	2.52909	1.5932	0.62995	decrease w/ age
CG11885	2L	420886	421407	42.9333	37.4985	84.9209	43.5187	53.0986	64.0371	89.8465	29.4084	47.4959	22.1175	37.1955	41.6984	32.3836	49.6869	0.0458819	59.9076	37.6409	0.628315	decrease w/ age
Sld5	3R	21881367	21882213	60.1633	73.1053	43.8141	51.8078	42.1536	57.4737	57.3749	54.49	57.8441	48.0808	19.2397	20.7645	16.3088	24.2714	0.00144743	55.6275	34.9285	0.627899	decrease w/ age
CG12321	3R	14013526	14014384	76.9618	127.198	121.121	96.8095	88.9762	107.252	160.314	75.5888	87.5342	78.3603	63.5094	55.9359	56.0793	67.2623	0.00149454	111.733	69.6815	0.623641	decrease w/ age
CG8199	3R	5381516	5383509	36.1818	39.6282	39.3706	44.7914	37.3828	41.1923	63.0632	35.3608	29.256	36.8631	17.9707	19.3419	24.9811	20.3993	0.00209886	43.5872	26.8104	0.615098	decrease w/ age
Hsp27	3L	9377164	9378384	1460.51	2458.65	2709.78	1995.88	1487.43	1731.49	3327.47	1263.28	1922.98	1197.7	965.798	1351.52	1052.57	1512.06	0.0062521	2167.82	1324.2	0.610846	decrease w/ age
SmG	X	16533831	16534447	252.818	321.685	443.974	257.245	265.246	351.065	559.629	174.262	200.64	203.225	260.535	246.63	131.622	275.085	0.0080149	350.737	213.643	0.609125	decrease w/ age
Vm34Ca	2L	13411176	13411631	22.9614	3.70153	18.091	125.417	17.2767	5.25903	216.838	200.2	0.95413	43.4155	0	0.363095	0	1.35711	0.0366951	59.0063	35.6843	0.604754	decrease w/ age
awd	3R	27570893	27571706	2562.64	3879.5	4612.31	2317.49	1975.24	2534.45	4945.66	2184.95	3113.54	2322.08	1401.2	1528.83	1406.48	1840.17	0.0041249	3261.54	1971.53	0.604479	decrease w/ age
BHD	3L	7231641	7233353	6.84685	12.053	3.94476	6.16424	5.50592	5.9412	13.4981	5.90098	3.88358	3.93066	3.67802	3.27249	5.59001	4.79541	0.0407715	8.20773	4.93588	0.60137	decrease w/ age
agt	3R	2485129	2485822	20.4875	38.3987	28.2101	19.7406	15.488	21.2107	24.594	15.7491	11.2761	18.0033	11.6285	9.53583	18.0341	12.0632	0.00293229	24.5185	14.2557	0.581427	decrease w/ age
mt:Cyt-b	mitochondrion_genome	10498	11638	2003.72	1724.38	1742.85	2202.64	2073.04	3593.19	2141.72	1893.59	1313.43	2331.01	1093.83	745.611	696.69	925.061	0.00613434	2212.15	1286.1	0.581382	decrease w/ age
RpL10Ab	3L	11815951	11817311	1220.14	1816.97	1654.43	1158.6	1030.46	1295.99	1956.21	1167.4	1567.21	1276.21	438.56	399.239	425.494	559.189	0.000601747	1448.04	833.829	0.575832	decrease w/ age
CG12177	X	13571931	13574429	41.4528	93.7845	27.963	35.0053	38.233	17.7839	27.1605	38.9974	17.8178	66.2179	8.83261	6.04755	11.4371	10.4587	0.0112324	40.6976	23.3299	0.57325	decrease w/ age
tsu	2R	4998305	4999087	167.572	203.173	154.413	177.351	168.186	220.394	234.855	146.588	177.912	140.4	49.0057	82.1273	78.4485	79.7131	0.000820574	189.921	108.242	0.569933	decrease w/ age
Ak6	2R	8456517	8457372	36.962	53.379	42.1691	27.2515	29.5321	42.7764	74.7701	31.8272	33.2121	33.1412	7.86352	19.6354	25.61	20.8294	0.0239527	44.3343	25.0884	0.565891	decrease w/ age
CG15570	X	4112258	4117216	4.66856	0.661443	0.505118	1.01675	0.222638	0.083907	1.00169	1.90619	0.319683	0.871936	0	0	0	0	0.0152546	1.66573	0.942545	0.565845	decrease w/ age
CG8331	2R	10057970	10060503	102.561	126.487	99.1128	107.004	103.907	113.964	145.207	90.2944	101.001	102.201	35.8679	39.9871	40.8087	37.1848	0.000179717	114.535	64.4064	0.562332	decrease w/ age
CG18131	2L	1498454	1500760	3.38236	1.70121	2.07864	1.89935	2.44317	1.27757	1.93981	2.54409	0	4.11324	0	0.0834385	0	0	0.0285243	2.60316	1.46297	0.561997	decrease w/ age
mt:ND1	mitochondrion_genome	11720	12659	813.492	770.534	692.525	800.944	840.056	1429.16	954.07	537.571	554.798	768.509	557.22	374.489	304.123	442.26	0.00064397	900.612	506.067	0.561915	decrease w/ age
TE63	gb|X03431|297	0	6995	1.49356	2.26325	1.61804	1.55834	3.78199	2.07204	1.23543	1.1402	1.17919	0.928956	0.877747	0.318844	1.42933	0.366682	0.0101182	2.50324	1.39156	0.555906	decrease w/ age
CG34381	2L	5824841	5856757	1.05979	1.64012	0.939372	1.37667	0.78208	1.1027	1.09579	0.574859	0.26423	1.9775	0.0583901	0	0	0	0.0112324	1.64236	0.910711	0.554513	decrease w/ age
mt:lrRNA	mitochondrion_genome	12733	14058	32066.6	40908.9	49455.2	31928	31392.3	57949	57359.6	26078	39807.2	32589.4	20447.8	13840.2	14004	19148.7	0.00110549	43009	23702.7	0.55111	decrease w/ age
CG4101	3L	16605585	16606051	44.2639	39.7557	46.3679	23.9766	16.2201	41.9594	54.0888	22.0697	32.6063	23.7983	13.9991	15.4218	14.7505	22.0166	0.01286	38.5904	21.166	0.54848	decrease w/ age
CG5871	3R	17044800	17048565	30.4681	22.6405	21.1402	28.5713	28.5748	24.1002	20.9966	28.1534	13.5068	23.7009	4.61794	5.57644	13.9393	5.46509	0.00531829	25.7131	14.0657	0.547025	decrease w/ age
rut	X	14683283	14719938	3.35564	1.83065	2.7278	4.27701	4.148	1.84875	0.254561	2.11445	0.517917	1.9524	0.66127	0.646029	1.40814	1.1711	0.0117257	3.13463	1.71019	0.545579	decrease w/ age
Hsp70Ab	3R	7784274	7786673	4.46658	3.79103	6.43346	26.7403	32.2003	20.7183	25.8163	0.874895	0.180963	3.25038	13.2765	15.7702	3.90715	25.8977	0.0389176	17.6666	9.52254	0.539013	decrease w/ age
Lsm11	2R	5725938	5727005	13.4318	16.1001	24.1079	16.8055	16.4348	19.4786	22.0478	16.9169	8.54425	15.5092	4.67537	6.89013	7.02774	7.79034	0.00361293	18.8438	10.122	0.537153	decrease w/ age
CG13299	3L	6224904	6225461	88.9329	113.871	56.2368	61.4538	136.483	106.703	65.6011	99.4203	43.0614	126.453	12.8172	17.2231	12.6495	19.038	0.00693499	90.3973	47.7375	0.528086	decrease w/ age
RpS20	3R	16647900	16649078	1790.7	2575.69	2788.64	1683.33	1311.4	2158.53	2928.12	1666.86	2502.76	1633.77	285.093	475.63	666.837	744.96	0.0100412	2177.13	1139.92	0.523587	decrease w/ age
Ddx1	3L	22256468	22259124	25.4148	21.6219	22.0158	30.233	30.3319	30.5542	27.4261	22.031	13.4953	21.0918	7.59114	6.43625	18.6683	7.11428	0.00283171	27.2997	14.2754	0.522916	decrease w/ age
mt:ND4L	mitochondrion_genome	9544	9835	302.864	185.204	194.47	253.973	266.498	415.608	202.93	252.442	138.742	263.197	91.6492	61.3144	60.1262	79.328	0.00388902	260.721	135.757	0.520698	decrease w/ age
CG12279	3R	8530815	8531541	33.1516	36.3697	44.4386	33.2269	35.1561	42.7013	51.0408	31.3785	19.4709	33.5337	7.01186	13.5844	20.7602	15.7803	0.00255898	39.9407	20.7171	0.518697	decrease w/ age
mt:CoIII	mitochondrion_genome	4735	5527	3656.5	2824.43	2732.11	3194.14	3254	5517.31	2965.79	2705.74	1598.38	3590.23	1339.94	1029.32	1020.17	1216.56	0.00864522	3449.68	1786.26	0.517805	decrease w/ age
CG14145	3L	11054670	11055315	21.1815	22.9782	20.738	19.6887	20.3906	22.4712	36.1007	15.9449	12.1152	16.1192	7.43682	4.8666	13.5634	9.2052	0.00159261	23.8641	11.8216	0.495372	decrease w/ age
CG10747	2L	20089635	20091220	7.45582	9.04415	10.1073	9.88692	9.6029	10.8349	11.4759	7.00999	3.98023	6.07109	3.6439	2.86707	5.3199	3.07949	0.000122573	10.2726	5.06738	0.493292	decrease w/ age
CG6607	3R	20353797	20355537	14.9726	19.0536	21.4792	15.048	16.4914	14.6403	23.1161	10.1764	5.84686	10.9103	3.48854	4.67255	17.2527	7.13282	0.0039535	18.3287	8.99716	0.490877	decrease w/ age
RpLP0	3L	22069141	22070587	1021.93	1047.38	1172.53	874.295	876.818	783.217	1063.76	787.285	536.034	972.56	190.957	156.43	485.635	204.723	0.00255898	977.634	476.732	0.487639	decrease w/ age
TE48	gb|M12927|gypsy	0	7469	0.645588	0.856869	1.37759	2.99916	3.40029	0.778047	1.83196	0.50582	1.10436	0.823603	0.539466	0.26543	0.334654	0.413365	0.011089	2.1985	1.06953	0.48648	decrease w/ age
CG5853	2L	9940768	9947442	3.81742	5.1479	0.85	4.72765	7.05592	4.17942	4.36277	5.28836	0.179318	6.22696	0.317009	0.272959	0.25811	0.274673	0.0207502	4.80587	2.33106	0.485044	decrease w/ age
Sox14	2R	19866743	19872700	4.1552	7.57063	3.90855	5.34851	7.32169	3.09482	2.88761	5.1824	0.274852	6.66467	1.03254	0.418381	0.593431	0.661586	0.0256307	5.39814	2.61827	0.485031	decrease w/ age
CG9249	2L	21157432	21158588	8.86945	32.9728	16.7867	15.3257	11.8964	16.7966	42.3891	11.0785	9.16587	9.56207	9.94336	7.61036	5.99696	13.1283	0.0182442	21.2195	9.99791	0.471166	decrease w/ age
CG13936	3L	1850914	1855591	0.422973	0.709136	0.54154	1.03269	2.46648	1.22342	1.01074	0.220934	0	0.547204	0.302953	0.217379	0	0.324992	0.0378966	1.55814	0.730495	0.468825	decrease w/ age
sta	X	1375829	1377446	1205.37	1406.4	1388.86	989.709	1048.35	995.809	1494.61	1040.32	916.712	1154.69	137.112	139.715	482.12	121.896	0.00881439	1218.94	570.866	0.468328	decrease w/ age
mt:ND4	mitochondrion_genome	8203	9544	644.538	703.319	563.185	629.04	630.614	1235.15	687.574	490.207	418.266	733.764	210.47	146.421	188.257	194.175	0.00399829	728.132	340.723	0.467941	decrease w/ age
Thor	2L	3478433	3479612	42.0452	74.9524	31.3447	52.8426	129.547	56.3239	54.0513	40.5875	24.7252	81.9357	17.0269	11.5974	10.7596	15.4764	0.0127125	63.5153	29.3727	0.46245	decrease w/ age
CG13751	2R	4787745	4788122	23.4487	75.0518	68.2311	33.974	27.267	38.264	91.6907	26.723	28.7884	21.8325	12.2145	22.5682	19.8902	31.4979	0.0175389	51.6325	23.8593	0.462098	decrease w/ age
CG3074	2R	18077325	18090178	5.92552	11.7971	9.48318	5.27448	26.0544	11.216	10.841	7.35089	3.60107	20.7618	1.41471	0.53293	1.15186	0.481555	0.0256307	12.0131	5.54212	0.461339	decrease w/ age
CG4009	3R	12859682	12861740	9.37305	9.17672	1.09928	2.30007	1.61508	1.93562	0.897628	6.72716	0	2.96207	0	0	0.333805	0.177613	0.0285243	4.27106	1.95724	0.458255	decrease w/ age
mt:ND5	mitochondrion_genome	6408	8125	774.162	787.659	880.909	797.198	733.934	1302.25	940.632	602.891	446.266	872.765	224.388	172.28	287.876	225.211	4.06e-05	888.606	405.025	0.455799	decrease w/ age
mt:ND6	mitochondrion_genome	9970	10498	39.32	40.1911	79.8976	42.6321	46.6684	106.306	47.7375	34.5837	26.3109	36.4285	19.9865	13.1416	27.2203	20.3309	0.00118863	58.0361	25.9289	0.446772	decrease w/ age
Hsp23	3L	9374983	9375867	8.78802	12.1933	2.32788	47.8443	31.8076	61.5616	71.1464	4.27372	2.45548	6.46865	16.4956	17.5674	24.7409	30.842	0.00255898	34.167	15.192	0.444638	decrease w/ age
CG3523	2L	3056614	3068184	4.92073	6.11284	9.45013	4.72838	4.34929	2.70837	1.75317	3.22832	0.576469	5.94414	0.636948	0.511877	1.38294	0.804174	0.00130921	5.36041	2.36927	0.441993	decrease w/ age
mt:CoII	mitochondrion_genome	3082	3770	3233.09	2639.39	3327.56	2686.25	2508.17	5177.24	3252.21	2099.18	1814.13	2823.63	962.417	775.734	623.975	954.74	9.4e-06	3261.06	1436.76	0.44058	decrease w/ age
Tsp42Ej	2R	2927643	2930267	3.12891	4.23698	2.77338	4.79901	11.4092	4.72982	9.05854	2.26294	2.73037	2.56886	0.861949	1.707	2.24576	3.20073	0.0138189	6.23369	2.72537	0.437201	decrease w/ age
CG1600	2R	3413622	3420487	0.293731	1.6251	0.902566	1.29086	1.32607	0.359829	1.474	0.276167	0	0.646005	0.168307	0	0	0.104164	0.0239527	1.53888	0.670663	0.435813	decrease w/ age
mt:ND3	mitochondrion_genome	5607	5964	295.647	334.009	285.332	304.423	337.489	521.086	303.931	215.179	166.599	289.288	141.35	76.1253	54.2616	89.2765	6.36e-05	340.774	147.94	0.434129	decrease w/ age
CG13117	2L	9736644	9737329	6.64819	28.5207	7.5104	14.4811	39.2825	23.5543	30.4883	13.1754	7.60518	16.5692	5.60204	2.4118	10.0346	5.54731	0.038399	21.9979	9.20651	0.418517	decrease w/ age
CG3176	X	375894	376691	6.32439	13.6326	15.6161	11.6726	14.021	15.1031	39.6712	2.83153	0	6.13644	7.44184	9.33301	8.43013	10.493	0.0072201	17.0773	6.88085	0.402924	decrease w/ age
CG32069	3L	11055230	11055714	38.0003	74.7481	78.0365	29.7011	36.9436	57.0369	146.998	30.0681	40.2423	25.0674	20.4805	22.7393	3.51058	40.294	0.0186437	66.4234	26.5575	0.399821	decrease w/ age
CG32369	3L	7770950	7797506	0.615898	3.34231	0.996055	4.06266	3.2927	0.827293	2.14954	0.965116	0	1.23712	0.18574	0.15993	0.907381	0.275889	0.0113838	2.68378	1.03303	0.384915	decrease w/ age
TE105	gb|nnnnnnnn|Tirant	0	8526	0.188517	1.02719	1.56885	1.35522	5.83338	2.26127	2.28057	0.320025	0	0.558906	0.832652	0.649129	0.219874	0.852372	0.00720137	2.57357	0.990423	0.384843	decrease w/ age
alpha-Est9	3R	3319818	3330808	2.70589	3.81483	1.25978	2.95287	6.24675	2.63676	1.17564	0.835181	0.930182	2.46636	0.646027	0.303413	0	0.334396	0.00153158	3.47036	1.28794	0.371124	decrease w/ age
Cp36	X	8373389	8374333	163.08	143.403	12.0342	19.2513	21.7475	22.4693	8.98438	93.0378	1.52326	46.411	0	0.096613	0	1.05553	0.00996881	56.3528	20.8035	0.369165	decrease w/ age
CG31974	2L	141076	142978	1.16471	4.29593	2.38591	2.05374	2.10325	1.6646	0	0.365021	0	1.75793	0.111229	0.143659	0	0.24782	0.01286	2.45259	0.875094	0.356804	decrease w/ age
mt:ND2	mitochondrion_genome	239	1268	196.031	169.566	233.983	201.486	211.993	382.765	222.088	123.607	58.2214	186.416	52.2095	46.0785	50.4036	47.822	1.49e-06	231.63	81.1798	0.350471	decrease w/ age
Lsp1beta	2L	898646	901320	0	2.97287	0.394829	0.418289	0.870135	0.0787039	3.13191	0.08054	0	0.0332466	0	0.0633953	0	0.218721	0.0117821	1.62382	0.556558	0.342746	decrease w/ age
CG16956	2L	13413860	13414516	2.67883	7.85959	1.71488	3.45186	8.06248	2.62075	0	3.84793	0	2.31042	0	0	0	0	0.0432984	4.26977	1.37976	0.323147	decrease w/ age
CG18088	2L	8967536	8970259	0.711824	15.9618	4.5568	11.4896	6.82882	8.08419	1.70098	7.15736	0.384525	3.60683	0.169947	0.292663	1.66045	0.25243	0.0474468	7.54772	2.43203	0.322221	decrease w/ age
CG31928	2L	1492294	1493645	229.218	278.248	82.2531	246.413	260.606	144.275	70.7183	81.5624	15.1029	277.109	2.84041	1.58972	34.2275	2.3556	0.0373831	187.89	59.7554	0.318034	decrease w/ age
Mlc1	3R	23483284	23485921	4.64781	5.66712	6.49164	1.5474	3.97401	2.94749	4.79598	0.662105	0	0.819943	0.807024	3.21383	0	1.64822	0.0285243	4.79592	1.52159	0.317267	decrease w/ age
CG15210	X	10733262	10733803	3.32086	10.4392	2.12588	0.900876	3.43571	1.83632	2.47987	2.16826	0	1.7901	0	0.341339	0	0.785105	0.0399908	4.00554	1.2264	0.306176	decrease w/ age
CG15673	2R	17495897	17500594	0.692204	2.90129	5.31744	2.62891	4.55728	3.12099	0	1.26547	0	1.79102	0	0.284596	0	0.040912	0.00180242	3.24545	0.983143	0.30293	decrease w/ age
CG6508	2L	10819122	10820394	3.0537	9.26839	5.66232	1.79963	3.68421	1.98868	5.66159	2.64009	0.341297	1.22605	0.452523	0	1.96504	0.112026	0.00452926	4.9455	1.46243	0.29571	decrease w/ age
RhoL	3R	5322916	5328299	11.6246	21.763	2.97664	9.25027	25.6569	15.1635	14.8151	8.90554	0	6.9346	2.22029	1.91176	4.21811	3.02307	0.0012048	14.9643	4.38762	0.293206	decrease w/ age
CG11381	X	1097811	1099468	12.2828	6.30392	0.641875	2.89005	3.39499	1.79129	3.89353	3.14242	0	2.7565	0	0.103062	0.389821	0.0592624	0.0011977	4.95693	1.42158	0.286787	decrease w/ age
CG9928	2L	13142480	13142902	2.22178	6.38559	2.43821	2.06646	2.86581	0.972049	7.96379	1.98945	0	2.25841	0	0	0	0.112556	0.0263774	4.0591	1.12292	0.276642	decrease w/ age
CG30101	2R	13295762	13297705	0.521512	5.46463	0	3.64296	1.17719	1.19787	2.95975	0.544808	0	0.61846	0	0	0	0	0.0019528	2.6377	0.666181	0.252561	decrease w/ age
CG13113	2L	9544174	9544792	1.95061	11.446	3.32985	6.34986	4.15844	8.07577	9.71081	2.71699	0	2.66371	0	0.935645	2.02228	0.230577	0.00534824	6.93162	1.72417	0.24874	decrease w/ age
CG32642	X	12853314	12854543	178.589	465.873	71.8272	349.846	322.657	167.16	82.5307	133.148	15.9105	200.498	2.17654	0.720804	44.1671	1.24343	0.0404969	234.569	57.3379	0.244439	decrease w/ age
CG1623	2R	5715605	5724147	9.31041	38.2699	7.39879	26.7028	25.3643	13.372	11.2776	8.45184	2.08116	11.1727	1.65564	1.54437	2.09692	2.39088	1.28e-05	19.3137	4.69908	0.243303	decrease w/ age
CG12517	2L	10870239	10870656	25.375	50.8894	19.7396	23.7879	79.7547	58.5304	47.78	16.6098	16.6572	30.3346	0.46012	1.78282	2.99704	1.8225	7.72e-05	44.1939	10.5949	0.239736	decrease w/ age
CG3168	X	6614507	6634019	1.50573	28.4859	0	14.3011	12.4753	4.97821	8.52507	8.25821	0.110917	4.11731	0.34315	0.168838	0.47896	0.133492	0.0319053	10.5388	2.44441	0.231945	decrease w/ age
Cp19	3L	8722964	8723704	336.603	6052.76	659.081	1236.74	848.046	1314	855.482	1650.4	14.0042	758.206	11.4945	2.91842	136.303	4.59666	0.0220216	1615.17	368.775	0.228319	decrease w/ age
Muc4B	X	4138253	4139802	1.84492	0.69595	0	4.80467	8.01667	3.67263	1.15727	0.433651	0	0.895048	0.132142	0	0.43036	0	0.018529	3.38459	0.770172	0.227553	decrease w/ age
Drip	2R	7299446	7317146	4.12128	11.132	2.34513	9.40992	19.9839	9.77791	3.6931	4.18579	1.4842	3.11018	1.2026	0.423611	0	0.622492	3.6e-05	9.13761	2.07555	0.227144	decrease w/ age
CG34166	2L	14743252	14743859	3.26687	11.3754	21.2349	2.96545	7.94146	2.43711	9.90831	0	0	6.50211	1.43992	1.23984	0	1.06939	0.0271249	8.94707	1.96447	0.219565	decrease w/ age
CG13083	2L	19487489	19488691	70.6556	401.56	49.4244	294.935	205.831	163.425	69.8141	114.751	2.27491	90.4241	0.83786	0.144287	21.2842	0.746707	0.0253807	179.878	33.4232	0.185811	decrease w/ age
CG42849	2L	20079274	20080196	2.06594	6.06138	2.64505	5.04398	9.71539	20.7387	0	3.77689	0	0.890907	0.986478	0	0	0	0.0356435	7.11006	1.30775	0.18393	decrease w/ age
Osi19	3R	2161085	2162918	2.82975	4.15119	3.62298	1.91912	0.931514	2.58785	2.32444	0	0	0.457609	0	0	0	0	3.56e-07	3.12384	0.565373	0.180987	decrease w/ age
Mur2B	X	1417932	1512188	23.7059	91.3548	14.5501	88.0502	40.9094	29.0038	15.6509	22.807	1.29244	13.9027	0.571211	0.344286	12.8362	0.155548	0.0343803	43.8179	7.91564	0.180649	decrease w/ age
Cp15	3L	8721580	8722166	19441.6	39950.5	14428.9	22721.3	18837.4	14220.3	18408.4	6911.61	294.196	15279.2	175.105	17.1624	2039.67	23.2422	0.00996881	21144.6	3534.81	0.167174	decrease w/ age
CG15745	X	13198914	13201427	2.18528	10.9912	2.86609	2.92794	41.4473	10.3925	11.6539	2.25506	0.345507	5.37841	0.610808	0.427319	0.745981	0.793852	0.0042057	12.2806	2.00813	0.163521	decrease w/ age
CG13028	3L	16916351	16917094	0.721085	0	6.92413	3.88783	7.12113	1.47225	1.61542	0.282486	0	0.233218	0	0	0	0	0.000767601	3.60598	0.573672	0.159089	decrease w/ age
Femcoat	X	4135998	4136840	38.9979	410.624	69.9949	162.99	90.9085	120.55	90.4683	89.095	1.1813	49.7447	0.261048	0	12.7527	0.129249	0.0285243	141.148	22.3806	0.158562	decrease w/ age
Cp16	3L	8724841	8725699	136.717	4939.07	692.108	1499.06	832.069	1172.82	1206.56	967.685	10.7933	477.122	6.36033	1.14094	89.7622	2.55864	0.00679511	1497.42	222.703	0.148725	decrease w/ age
Cp18	3L	8719890	8720713	207.62	12400.3	1766.14	3240.2	2005.29	2116.23	2187.83	1729.55	32.7771	1329.11	9.46046	4.20021	262.855	3.43982	0.011652	3418.15	482.128	0.141049	decrease w/ age
