# Supplementary material for: Aging in the Drosophila ovary: contrasting changes in the expression of the piRNA machinery and mitochondria but no global release of transposable elements
Source: BMC Genomics. 2019 Apr 23;20:305. doi: 10.1186/s12864-019-5668-3 (PMC6480902; doi:10.1186/s12864-019-5668-3)
Supplement: Supplementary file 4 — Table S2. Gene ontology (GO) analysis for biological process, component, and function, by rank significance. (XLSX 2404 kb) [file 12864_2019_5668_MOESM4_ESM.xlsx]

## Sheet: Process
GO Term	Description	P-value	FDR q-value	Enrichment	N	B	n	b	Genes
GO:0009987	cellular process	5.31e-27	3.81e-23	1.26	11696	6431	1379	955	[CG5068 - cg5068 gene product from transcript cg5068-rb, smg - smaug, lkb1 - cg9374 gene product from transcript cg9374-re, omd - oocyte maintenance defects, flfl - falafel, pix - pixie, ird5 - immune response deficient 5, Dgkepsilon - diacyl glycerol kinase epsilon, fra - frazzled, Ak6 - adenylate kinase 6, Nsf2 - nem-sensitive fusion protein 2, stil - stand still, morgue - modifier of rpr and g…
GO:0044237	cellular metabolic process	3.59e-17	1.29e-13	1.35	11696	3755	1389	601	[CG5068 - cg5068 gene product from transcript cg5068-rb, smg - smaug, lkb1 - cg9374 gene product from transcript cg9374-re, omd - oocyte maintenance defects, flfl - falafel, CG5660 - cg5660 gene product from transcript cg5660-ra, CG4365 - cg4365 gene product from transcript cg4365-rb, Pros26.4 - proteasome 26s subunit subunit 4 atpase, pix - pixie, ird5 - immune response deficient 5, CG17331 - cg…
GO:0022900	electron transport chain	1.2e-11	2.88e-08	3.75	11696	85	1283	35	[CoIV - cytochrome c oxidase subunit iv, CG7580 - cg7580 gene product from transcript cg7580-ra, CG3560 - cg3560 gene product from transcript cg3560-ra, ND42 - nadh:ubiquinone reductase 42kd subunit precursor, CG12859 - cg12859 gene product from transcript cg12859-ra, l(2)35Di - lethal (2) 35di, CG3683 - cg3683 gene product from transcript cg3683-rc, CG10320 - cg10320 gene product from transcript…
GO:0006091	generation of precursor metabolites and energy	3.51e-11	6.3e-08	2.91	11696	147	1283	47	[CoIV - cytochrome c oxidase subunit iv, CG7580 - cg7580 gene product from transcript cg7580-ra, CG3560 - cg3560 gene product from transcript cg3560-ra, ND42 - nadh:ubiquinone reductase 42kd subunit precursor, CG12079 - cg12079 gene product from transcript cg12079-ra, CG12859 - cg12859 gene product from transcript cg12859-ra, l(2)35Di - lethal (2) 35di, CG10320 - cg10320 gene product from transcr…
GO:0022904	respiratory electron transport chain	1.12e-10	1.61e-07	3.67	11696	82	1283	33	[CoIV - cytochrome c oxidase subunit iv, CG7580 - cg7580 gene product from transcript cg7580-ra, CG3560 - cg3560 gene product from transcript cg3560-ra, ND42 - nadh:ubiquinone reductase 42kd subunit precursor, CG12859 - cg12859 gene product from transcript cg12859-ra, l(2)35Di - lethal (2) 35di, CG3683 - cg3683 gene product from transcript cg3683-rc, CG10320 - cg10320 gene product from transcript…
GO:0065007	biological regulation	2.32e-10	2.78e-07	1.25	11696	3907	1314	550	[smg - smaug, Yp3 - yolk protein 3, CtsB1 - cathepsin b1, lkb1 - cg9374 gene product from transcript cg9374-re, Pros26.4 - proteasome 26s subunit subunit 4 atpase, Pli - pellino, pix - pixie, ird5 - immune response deficient 5, Dgkepsilon - diacyl glycerol kinase epsilon, fra - frazzled, Nsf2 - nem-sensitive fusion protein 2, fzy - fizzy, cact - cactus, morgue - modifier of rpr and grim, ubiquito…
GO:0050789	regulation of biological process	6.27e-10	6.42e-07	1.27	11696	3533	1314	503	[smg - smaug, Yp3 - yolk protein 3, lkb1 - cg9374 gene product from transcript cg9374-re, Pros26.4 - proteasome 26s subunit subunit 4 atpase, Pli - pellino, pix - pixie, ird5 - immune response deficient 5, Dgkepsilon - diacyl glycerol kinase epsilon, fra - frazzled, Nsf2 - nem-sensitive fusion protein 2, fzy - fizzy, cact - cactus, morgue - modifier of rpr and grim, ubiquitously expressed, mamo -…
GO:0006139	nucleobase-containing compound metabolic process	8.86e-10	7.94e-07	1.5	11696	1329	1329	226	[CG9684 - cg9684 gene product from transcript cg9684-ra, smg - smaug, omd - oocyte maintenance defects, flfl - falafel, ecd - ecdysoneless, pix - pixie, CG2034 - cg2034 gene product from transcript cg2034-rb, CG11985 - cg11985 gene product from transcript cg11985-ra, c(3)G - crossover suppressor on 3 of gowen, spt4 - cg12372 gene product from transcript cg12372-ra, LSm3 - cg31184 gene product fro…
GO:0046483	heterocycle metabolic process	2.22e-09	1.77e-06	1.47	11696	1393	1329	233	[CG9684 - cg9684 gene product from transcript cg9684-ra, smg - smaug, omd - oocyte maintenance defects, flfl - falafel, ecd - ecdysoneless, pix - pixie, CG2034 - cg2034 gene product from transcript cg2034-rb, CG11985 - cg11985 gene product from transcript cg11985-ra, c(3)G - crossover suppressor on 3 of gowen, spt4 - cg12372 gene product from transcript cg12372-ra, LSm3 - cg31184 gene product fro…
GO:0008152	metabolic process	2.54e-09	1.82e-06	1.2	11696	4701	1358	656	[CG5068 - cg5068 gene product from transcript cg5068-rb, smg - smaug, CtsB1 - cathepsin b1, lkb1 - cg9374 gene product from transcript cg9374-re, omd - oocyte maintenance defects, flfl - falafel, CG4365 - cg4365 gene product from transcript cg4365-rb, Pros26.4 - proteasome 26s subunit subunit 4 atpase, pix - pixie, Dgkepsilon - diacyl glycerol kinase epsilon, ird5 - immune response deficient 5, C…
GO:0006725	cellular aromatic compound metabolic process	2.64e-09	1.72e-06	1.46	11696	1448	1329	240	[CG9684 - cg9684 gene product from transcript cg9684-ra, smg - smaug, omd - oocyte maintenance defects, flfl - falafel, ecd - ecdysoneless, pix - pixie, CG2034 - cg2034 gene product from transcript cg2034-rb, CG11985 - cg11985 gene product from transcript cg11985-ra, c(3)G - crossover suppressor on 3 of gowen, spt4 - cg12372 gene product from transcript cg12372-ra, LSm3 - cg31184 gene product fro…
GO:0044260	cellular macromolecule metabolic process	3.74e-09	2.24e-06	1.32	11696	2506	1351	382	[CG5068 - cg5068 gene product from transcript cg5068-rb, smg - smaug, CG9684 - cg9684 gene product from transcript cg9684-ra, CG7156 - cg7156 gene product from transcript cg7156-rb, lkb1 - cg9374 gene product from transcript cg9374-re, mRpL23 - mitochondrial ribosomal protein l23, omd - oocyte maintenance defects, flfl - falafel, ecd - ecdysoneless, Pros26.4 - proteasome 26s subunit subunit 4 atp…
GO:1901360	organic cyclic compound metabolic process	8.89e-09	4.91e-06	1.44	11696	1496	1329	244	[CG9684 - cg9684 gene product from transcript cg9684-ra, smg - smaug, omd - oocyte maintenance defects, flfl - falafel, ecd - ecdysoneless, pix - pixie, CG2034 - cg2034 gene product from transcript cg2034-rb, CG11985 - cg11985 gene product from transcript cg11985-ra, c(3)G - crossover suppressor on 3 of gowen, spt4 - cg12372 gene product from transcript cg12372-ra, LSm3 - cg31184 gene product fro…
GO:0006120	mitochondrial electron transport, NADH to ubiquinone	1.41e-08	7.24e-06	4.63	11696	35	1371	19	[ND42 - nadh:ubiquinone reductase 42kd subunit precursor, CG1970 - cg1970 gene product from transcript cg1970-rb, CG12859 - cg12859 gene product from transcript cg12859-ra, CG9140 - cg9140 gene product from transcript cg9140-ra, l(2)35Di - lethal (2) 35di, mtacp1 - mitochondrial acyl carrier protein 1, CG3214 - cg3214 gene product from transcript cg3214-rb, CG10320 - cg10320 gene product from tra…
GO:0043161	proteasome-mediated ubiquitin-dependent protein catabolic process	4.12e-08	1.97e-05	2.39	11696	166	1387	47	[CG13088 - cg13088 gene product from transcript cg13088-ra, Rpn6 - regulatory particle non-atpase 6, Roc2 - cg8998 gene product from transcript cg8998-ra, CG7148 - cg7148 gene product from transcript cg7148-ra, CG9003 - cg9003 gene product from transcript cg9003-rb, Pros26.4 - proteasome 26s subunit subunit 4 atpase, Prosbeta3 - proteasome beta3 subunit, Pros29 - proteasome 29kd subunit, CG13349 …
GO:0044265	cellular macromolecule catabolic process	5.1e-08	2.29e-05	1.95	11696	329	1387	76	[CG13088 - cg13088 gene product from transcript cg13088-ra, cu - curled, Rat1 - cg10354 gene product from transcript cg10354-ra, smg - smaug, Rpn6 - regulatory particle non-atpase 6, Vps25 - vacuolar protein sorting 25, Roc2 - cg8998 gene product from transcript cg8998-ra, CG9003 - cg9003 gene product from transcript cg9003-rb, CG7148 - cg7148 gene product from transcript cg7148-ra, Pros26.4 - pr…
GO:0006511	ubiquitin-dependent protein catabolic process	5.21e-08	2.2e-05	2.16	11696	226	1387	58	[CG13088 - cg13088 gene product from transcript cg13088-ra, Rpn6 - regulatory particle non-atpase 6, Roc2 - cg8998 gene product from transcript cg8998-ra, Vps25 - vacuolar protein sorting 25, CG9003 - cg9003 gene product from transcript cg9003-rb, CG7148 - cg7148 gene product from transcript cg7148-ra, Pros26.4 - proteasome 26s subunit subunit 4 atpase, CG13349 - cg13349 gene product from transcr…
GO:0019941	modification-dependent protein catabolic process	5.21e-08	2.08e-05	2.16	11696	226	1387	58	[CG13088 - cg13088 gene product from transcript cg13088-ra, Rpn6 - regulatory particle non-atpase 6, Roc2 - cg8998 gene product from transcript cg8998-ra, Vps25 - vacuolar protein sorting 25, CG9003 - cg9003 gene product from transcript cg9003-rb, CG7148 - cg7148 gene product from transcript cg7148-ra, Pros26.4 - proteasome 26s subunit subunit 4 atpase, CG13349 - cg13349 gene product from transcr…
GO:0043632	modification-dependent macromolecule catabolic process	1.16e-07	4.38e-05	2.12	11696	231	1387	58	[CG13088 - cg13088 gene product from transcript cg13088-ra, Rpn6 - regulatory particle non-atpase 6, Roc2 - cg8998 gene product from transcript cg8998-ra, Vps25 - vacuolar protein sorting 25, CG9003 - cg9003 gene product from transcript cg9003-rb, CG7148 - cg7148 gene product from transcript cg7148-ra, Pros26.4 - proteasome 26s subunit subunit 4 atpase, CG13349 - cg13349 gene product from transcr…
GO:0030163	protein catabolic process	1.38e-07	4.94e-05	2.19	11696	204	1387	53	[CG13088 - cg13088 gene product from transcript cg13088-ra, Rpn6 - regulatory particle non-atpase 6, Roc2 - cg8998 gene product from transcript cg8998-ra, CG7148 - cg7148 gene product from transcript cg7148-ra, CG9003 - cg9003 gene product from transcript cg9003-rb, Pros26.4 - proteasome 26s subunit subunit 4 atpase, CG13349 - cg13349 gene product from transcript cg13349-ra, Pros29 - proteasome 2…
GO:0044248	cellular catabolic process	1.56e-07	5.35e-05	1.79	11696	664	924	94	[Atg8a - autophagy-specific gene 8a, bmm - brummer, cu - curled, CG12262 - cg12262 gene product from transcript cg12262-ra, CG17224 - cg17224 gene product from transcript cg17224-rc, Rat1 - cg10354 gene product from transcript cg10354-ra, Rpn6 - regulatory particle non-atpase 6, smg - smaug, Vps25 - vacuolar protein sorting 25, Roc2 - cg8998 gene product from transcript cg8998-ra, Atg13 - autopha…
GO:0051656	establishment of organelle localization	1.88e-07	6.14e-05	2.72	11696	141	1069	35	[CG6454 - cg6454 gene product from transcript cg6454-rc, AGO2 - argonaute 2, CG32409 - cg32409 gene product from transcript cg32409-ra, gammaTub37C - gamma-tubulin at 37c, CG7686 - cg7686 gene product from transcript cg7686-ra, Khc - kinesin heavy chain, lap - like-ap180, nudE - cg8104 gene product from transcript cg8104-rb, CG11120 - cg11120 gene product from transcript cg11120-ra, unc-13 - cg29…
GO:0051603	proteolysis involved in cellular protein catabolic process	2.07e-07	6.44e-05	2.03	11696	257	1387	62	[CG13088 - cg13088 gene product from transcript cg13088-ra, Rpn6 - regulatory particle non-atpase 6, Vps25 - vacuolar protein sorting 25, Roc2 - cg8998 gene product from transcript cg8998-ra, CtsB1 - cathepsin b1, CG7148 - cg7148 gene product from transcript cg7148-ra, CG9003 - cg9003 gene product from transcript cg9003-rb, Cp1 - cysteine proteinase-1, Pros26.4 - proteasome 26s subunit subunit 4 …
GO:0009057	macromolecule catabolic process	2.07e-07	6.19e-05	2.07	11696	412	863	63	[cu - curled, Rat1 - cg10354 gene product from transcript cg10354-ra, smg - smaug, Rpn6 - regulatory particle non-atpase 6, Vps25 - vacuolar protein sorting 25, Roc2 - cg8998 gene product from transcript cg8998-ra, CG7148 - cg7148 gene product from transcript cg7148-ra, CG9003 - cg9003 gene product from transcript cg9003-rb, Pros26.4 - proteasome 26s subunit subunit 4 atpase, CG13349 - cg13349 ge…
GO:1901575	organic substance catabolic process	2.68e-07	7.68e-05	1.87	11696	713	721	82	[bmm - brummer, CG17224 - cg17224 gene product from transcript cg17224-rc, CG12262 - cg12262 gene product from transcript cg12262-ra, Rat1 - cg10354 gene product from transcript cg10354-ra, Rpn6 - regulatory particle non-atpase 6, Mitf - cg43369 gene product from transcript cg43369-ra, smg - smaug, Vps25 - vacuolar protein sorting 25, Roc2 - cg8998 gene product from transcript cg8998-ra, CG7148 -…
GO:0044281	small molecule metabolic process	4.16e-07	0.000115	1.62	11696	695	1257	121	[Ugt35a - udp-glycosyltransferase 35a, CG14882 - cg14882 gene product from transcript cg14882-rb, Rpi - ribose-5-phosphate isomerase, Mdh2 - malate dehydrogenase 2, CG4586 - cg4586 gene product from transcript cg4586-ra, ecd - ecdysoneless, CG4365 - cg4365 gene product from transcript cg4365-rb, Dhfr - dihydrofolate reductase, Men - malic enzyme, CG3680 - cg3680 gene product from transcript cg368…
GO:0009056	catabolic process	5.05e-07	0.000134	1.69	11696	786	925	105	[Atg8a - autophagy-specific gene 8a, bmm - brummer, cu - curled, Rat1 - cg10354 gene product from transcript cg10354-ra, Rpn6 - regulatory particle non-atpase 6, smg - smaug, Mitf - cg43369 gene product from transcript cg43369-ra, Atg13 - autophagy-specific gene 13, CG4586 - cg4586 gene product from transcript cg4586-ra, Pros26.4 - proteasome 26s subunit subunit 4 atpase, CG4365 - cg4365 gene pro…
GO:0010498	proteasomal protein catabolic process	5.62e-07	0.000144	2.21	11696	179	1387	47	[CG13088 - cg13088 gene product from transcript cg13088-ra, Rpn6 - regulatory particle non-atpase 6, Roc2 - cg8998 gene product from transcript cg8998-ra, CG7148 - cg7148 gene product from transcript cg7148-ra, CG9003 - cg9003 gene product from transcript cg9003-rb, Pros26.4 - proteasome 26s subunit subunit 4 atpase, Prosbeta3 - proteasome beta3 subunit, Pros29 - proteasome 29kd subunit, CG13349 …
GO:0007306	eggshell chorion assembly	5.83e-07	0.000144	15.44	11696	13	408	7	[CG31926 - cg31926 gene product from transcript cg31926-rb, Femcoat - cg15573 gene product from transcript cg15573-rb, Cp36 - chorion protein 36, CG31661 - cg31661 gene product from transcript cg31661-ra, Pxt - peroxinectin-like, CG13113 - cg13113 gene product from transcript cg13113-ra, Muc4B - mucin 4b]
GO:0055114	oxidation-reduction process	6.08e-07	0.000145	1.77	11696	517	1140	89	[CoIV - cytochrome c oxidase subunit iv, CG12262 - cg12262 gene product from transcript cg12262-ra, CG14882 - cg14882 gene product from transcript cg14882-rb, PH4alphaPV - prolyl-4-hydroxylase-alpha pv, CG4586 - cg4586 gene product from transcript cg4586-ra, CG3683 - cg3683 gene product from transcript cg3683-rc, Dhfr - dihydrofolate reductase, Sod3 - superoxide dismutase 3, CG14482 - cg14482 gen…
GO:0050794	regulation of cellular process	7.41e-07	0.000172	1.23	11696	3250	1314	450	[smg - smaug, lkb1 - cg9374 gene product from transcript cg9374-re, Pros26.4 - proteasome 26s subunit subunit 4 atpase, Pli - pellino, pix - pixie, ird5 - immune response deficient 5, Dgkepsilon - diacyl glycerol kinase epsilon, fra - frazzled, Nsf2 - nem-sensitive fusion protein 2, fzy - fizzy, cact - cactus, morgue - modifier of rpr and grim, ubiquitously expressed, mamo - maternal gene require…
GO:0034641	cellular nitrogen compound metabolic process	1.29e-06	0.00029	1.33	11696	1797	1356	277	[CG9684 - cg9684 gene product from transcript cg9684-ra, smg - smaug, mRpL23 - mitochondrial ribosomal protein l23, omd - oocyte maintenance defects, flfl - falafel, ecd - ecdysoneless, pix - pixie, CG2034 - cg2034 gene product from transcript cg2034-rb, CG11985 - cg11985 gene product from transcript cg11985-ra, CG13126 - cg13126 gene product from transcript cg13126-ra, c(3)G - crossover suppress…
GO:0009117	nucleotide metabolic process	1.59e-06	0.000345	2.27	11696	172	1257	42	[CG8080 - cg8080 gene product from transcript cg8080-rc, CG17224 - cg17224 gene product from transcript cg17224-rc, Gpo-1 - glycerophosphate oxidase-1, CG3321 - cg3321 gene product from transcript cg3321-rc, CG1746 - cg1746 gene product from transcript cg1746-ra, Mdh1 - malate dehydrogenase 1, l(2)06225 - lethal (2) 06225, Dhfr - dihydrofolate reductase, CG11089 - cg11089 gene product from transc…
GO:0048518	positive regulation of biological process	1.62e-06	0.000341	1.39	11696	1300	1385	214	[bmm - brummer, smg - smaug, Atg13 - autophagy-specific gene 13, lkb1 - cg9374 gene product from transcript cg9374-re, Mdh2 - malate dehydrogenase 2, lap - like-ap180, ecd - ecdysoneless, Pros26.4 - proteasome 26s subunit subunit 4 atpase, Pli - pellino, ird5 - immune response deficient 5, CG7369 - cg7369 gene product from transcript cg7369-ra, fzy - fizzy, cact - cactus, crc - cryptocephal, morg…
GO:0006753	nucleoside phosphate metabolic process	2.21e-06	0.000453	2.25	11696	174	1257	42	[CG8080 - cg8080 gene product from transcript cg8080-rc, CG17224 - cg17224 gene product from transcript cg17224-rc, Gpo-1 - glycerophosphate oxidase-1, CG1746 - cg1746 gene product from transcript cg1746-ra, CG3321 - cg3321 gene product from transcript cg3321-rc, Mdh1 - malate dehydrogenase 1, l(2)06225 - lethal (2) 06225, Dhfr - dihydrofolate reductase, CG11089 - cg11089 gene product from transc…
GO:0055086	nucleobase-containing small molecule metabolic process	2.47e-06	0.000493	2.07	11696	244	1182	51	[Ugt35a - udp-glycosyltransferase 35a, CG17224 - cg17224 gene product from transcript cg17224-rc, Dhfr - dihydrofolate reductase, CG11089 - cg11089 gene product from transcript cg11089-rd, CG4511 - cg4511 gene product from transcript cg4511-ra, Oscp - oligomycin sensitivity-conferring protein, ATPsyn-b - atp synthase, subunit b, CG32626 - cg32626 gene product from transcript cg32626-ri, wal - wal…
GO:0006950	response to stress	6.68e-06	0.0013	1.41	11696	1115	1321	178	[Atg8a - autophagy-specific gene 8a, Rpi - ribose-5-phosphate isomerase, Mitf - cg43369 gene product from transcript cg43369-ra, CSN5 - cop9 complex homolog subunit 5, NLaz - neural lazarillo, flfl - falafel, lok - loki, CG4365 - cg4365 gene product from transcript cg4365-rb, Pros26.4 - proteasome 26s subunit subunit 4 atpase, ird5 - immune response deficient 5, CG17331 - cg17331 gene product fro…
GO:0008340	determination of adult lifespan	7.16e-06	0.00135	3.33	11696	156	473	21	[Atg8a - autophagy-specific gene 8a, Hsp27 - heat shock protein 27, Hsp26 - heat shock protein 26, Cat - catalase, Thiolase - cg4581 gene product from transcript cg4581-ra, Mtpalpha - mitochondrial trifunctional protein alpha subunit, Jafrac1 - thioredoxin peroxidase 1, Trxr-1 - thioredoxin reductase-1, Men - malic enzyme, POSH - plenty of sh3s, Tsc1 - cg6147 gene product from transcript cg6147-r…
GO:0022412	cellular process involved in reproduction in multicellular organism	7.49e-06	0.00138	1.52	11696	734	1308	125	[eIF3-S9 - cg4878 gene product from transcript cg4878-ra, CSN5 - cop9 complex homolog subunit 5, lkb1 - cg9374 gene product from transcript cg9374-re, ecd - ecdysoneless, lok - loki, bun - bunched, fzy - fizzy, lost - cg14648 gene product from transcript cg14648-ra, stil - stand still, cact - cactus, mamo - maternal gene required for meiosis, Sxl - sex lethal, CG11092 - cg11092 gene product from …
GO:0051640	organelle localization	8.96e-06	0.00161	2.15	11696	209	1092	42	[CG6454 - cg6454 gene product from transcript cg6454-rc, AGO2 - argonaute 2, CG32409 - cg32409 gene product from transcript cg32409-ra, Khc - kinesin heavy chain, CG7686 - cg7686 gene product from transcript cg7686-ra, gammaTub37C - gamma-tubulin at 37c, lap - like-ap180, tsu - tsunagi, EndoG - endonuclease g, nudE - cg8104 gene product from transcript cg8104-rb, CG11120 - cg11120 gene product fr…
GO:0022402	cell cycle process	9.03e-06	0.00158	1.61	11696	517	1379	98	[CSN5 - cop9 complex homolog subunit 5, lkb1 - cg9374 gene product from transcript cg9374-re, lok - loki, SuUR - suppressor of under-replication, fzy - fizzy, mamo - maternal gene required for meiosis, c(3)G - crossover suppressor on 3 of gowen, Sxl - sex lethal, CG11092 - cg11092 gene product from transcript cg11092-ra, smt3 - cg4494 gene product from transcript cg4494-ra, Grip84 - gamma-tubulin…
GO:0051128	regulation of cellular component organization	9.88e-06	0.00169	1.52	11696	729	1311	124	[Mitf - cg43369 gene product from transcript cg43369-ra, lap - like-ap180, Pros26.4 - proteasome 26s subunit subunit 4 atpase, tmod - tropomodulin, JhI-1 - juvenile hormone-inducible protein 1, fra - frazzled, bun - bunched, fzy - fizzy, Nsf2 - nem-sensitive fusion protein 2, Spargel - cg9809 gene product from transcript cg9809-rb, mthl1 - methuselah-like 1, mamo - maternal gene required for meio…
GO:0044238	primary metabolic process	1.13e-05	0.00188	1.19	11696	3809	1218	474	[CG5068 - cg5068 gene product from transcript cg5068-rb, smg - smaug, CtsB1 - cathepsin b1, lkb1 - cg9374 gene product from transcript cg9374-re, omd - oocyte maintenance defects, flfl - falafel, Pros26.4 - proteasome 26s subunit subunit 4 atpase, pix - pixie, ird5 - immune response deficient 5, CG17331 - cg17331 gene product from transcript cg17331-rb, CG3680 - cg3680 gene product from transcrip…
GO:0032787	monocarboxylic acid metabolic process	1.38e-05	0.00225	3.6	11696	138	424	18	[CG12262 - cg12262 gene product from transcript cg12262-ra, CG9149 - cg9149 gene product from transcript cg9149-ra, Thiolase - cg4581 gene product from transcript cg4581-ra, CG9267 - cg9267 gene product from transcript cg9267-ra, AcCoAS - acetyl coenzyme a synthase, CG7433 - cg7433 gene product from transcript cg7433-rc, CG4365 - cg4365 gene product from transcript cg4365-rb, Mtpalpha - mitochond…
GO:0071840	cellular component organization or biogenesis	1.49e-05	0.00237	1.26	11696	2341	1279	323	[CG7156 - cg7156 gene product from transcript cg7156-rb, Atg13 - autophagy-specific gene 13, lkb1 - cg9374 gene product from transcript cg9374-re, lap - like-ap180, CG14483 - cg14483 gene product from transcript cg14483-rb, CG12321 - cg12321 gene product from transcript cg12321-ra, ecd - ecdysoneless, CG17996 - cg17996 gene product from transcript cg17996-ra, tmod - tropomodulin, pix - pixie, CG1…
GO:0009126	purine nucleoside monophosphate metabolic process	1.61e-05	0.00251	3.65	11696	77	749	18	[ade2 - adenosine 2, CG1746 - cg1746 gene product from transcript cg1746-ra, l(2)06225 - lethal (2) 06225, PyK - pyruvate kinase, ATPsyn-d - atp synthase, subunit d, ATPsyn-gamma - atp synthase-gamma chain, bur - burgundy, blw - bellwether, CG17726 - cg17726 gene product from transcript cg17726-ra, Oscp - oligomycin sensitivity-conferring protein, Tpi - triose phosphate isomerase, ATPsyn-Cf6 - at…
GO:0009167	purine ribonucleoside monophosphate metabolic process	1.61e-05	0.00245	3.65	11696	77	749	18	[ade2 - adenosine 2, CG1746 - cg1746 gene product from transcript cg1746-ra, l(2)06225 - lethal (2) 06225, PyK - pyruvate kinase, ATPsyn-d - atp synthase, subunit d, ATPsyn-gamma - atp synthase-gamma chain, bur - burgundy, blw - bellwether, CG17726 - cg17726 gene product from transcript cg17726-ra, Oscp - oligomycin sensitivity-conferring protein, Tpi - triose phosphate isomerase, ATPsyn-Cf6 - at…
GO:0009123	nucleoside monophosphate metabolic process	1.67e-05	0.0025	3.49	11696	85	749	19	[ade2 - adenosine 2, CG1746 - cg1746 gene product from transcript cg1746-ra, l(2)06225 - lethal (2) 06225, dUTPase - deoxyuridine triphosphatase, PyK - pyruvate kinase, ATPsyn-d - atp synthase, subunit d, ATPsyn-gamma - atp synthase-gamma chain, blw - bellwether, bur - burgundy, CG17726 - cg17726 gene product from transcript cg17726-ra, Oscp - oligomycin sensitivity-conferring protein, Tpi - trio…
GO:0043248	proteasome assembly	1.81e-05	0.00265	7.95	11696	18	654	8	[CG8858 - cg8858 gene product from transcript cg8858-ra, Rpn6 - regulatory particle non-atpase 6, Pros54 - proteasome 54kd subunit, Rpn12 - regulatory particle non-atpase 12, CG12321 - cg12321 gene product from transcript cg12321-ra, CG13779 - cg13779 gene product from transcript cg13779-ra, CG13349 - cg13349 gene product from transcript cg13349-ra, CG13319 - cg13319 gene product from transcript …
GO:0071704	organic substance metabolic process	1.85e-05	0.00265	1.17	11696	4162	1389	576	[CG5068 - cg5068 gene product from transcript cg5068-rb, smg - smaug, CtsB1 - cathepsin b1, lkb1 - cg9374 gene product from transcript cg9374-re, omd - oocyte maintenance defects, flfl - falafel, CG5660 - cg5660 gene product from transcript cg5660-ra, CG4365 - cg4365 gene product from transcript cg4365-rb, Pros26.4 - proteasome 26s subunit subunit 4 atpase, pix - pixie, ird5 - immune response def…
GO:0090304	nucleic acid metabolic process	1.9e-05	0.00267	1.4	11696	1082	1356	175	[cu - curled, Rat1 - cg10354 gene product from transcript cg10354-ra, CG9684 - cg9684 gene product from transcript cg9684-ra, smg - smaug, omd - oocyte maintenance defects, ecd - ecdysoneless, flfl - falafel, CG7009 - cg7009 gene product from transcript cg7009-ra, pix - pixie, JhI-1 - juvenile hormone-inducible protein 1, LSm1 - cg4279 gene product from transcript cg4279-ra, SuUR - suppressor of …
GO:0016070	RNA metabolic process	2.11e-05	0.00291	1.45	11696	844	1356	142	[cu - curled, CG9684 - cg9684 gene product from transcript cg9684-ra, smg - smaug, omd - oocyte maintenance defects, ecd - ecdysoneless, CG7009 - cg7009 gene product from transcript cg7009-ra, pix - pixie, JhI-1 - juvenile hormone-inducible protein 1, LSm1 - cg4279 gene product from transcript cg4279-ra, Lsm11 - cg12924 gene product from transcript cg12924-ra, TfIIEalpha - transcription factor ii…
GO:0009124	nucleoside monophosphate biosynthetic process	2.11e-05	0.00286	5.13	11696	45	608	12	[ATPsyn-d - atp synthase, subunit d, ATPsyn-gamma - atp synthase-gamma chain, blw - bellwether, bur - burgundy, ade2 - adenosine 2, CG1746 - cg1746 gene product from transcript cg1746-ra, Oscp - oligomycin sensitivity-conferring protein, l(2)06225 - lethal (2) 06225, ATPsyn-Cf6 - atpase coupling factor 6, dUTPase - deoxyuridine triphosphatase, ATPsyn-b - atp synthase, subunit b, ATPsyn-beta - atp…
GO:0009127	purine nucleoside monophosphate biosynthetic process	2.14e-05	0.00284	5.57	11696	38	608	11	[ATPsyn-d - atp synthase, subunit d, ATPsyn-gamma - atp synthase-gamma chain, bur - burgundy, blw - bellwether, ade2 - adenosine 2, CG1746 - cg1746 gene product from transcript cg1746-ra, Oscp - oligomycin sensitivity-conferring protein, l(2)06225 - lethal (2) 06225, ATPsyn-Cf6 - atpase coupling factor 6, ATPsyn-b - atp synthase, subunit b, ATPsyn-beta - atp synthase-beta]
GO:0009168	purine ribonucleoside monophosphate biosynthetic process	2.14e-05	0.00279	5.57	11696	38	608	11	[ATPsyn-d - atp synthase, subunit d, ATPsyn-gamma - atp synthase-gamma chain, blw - bellwether, bur - burgundy, ade2 - adenosine 2, CG1746 - cg1746 gene product from transcript cg1746-ra, Oscp - oligomycin sensitivity-conferring protein, l(2)06225 - lethal (2) 06225, ATPsyn-Cf6 - atpase coupling factor 6, ATPsyn-b - atp synthase, subunit b, ATPsyn-beta - atp synthase-beta]
GO:0048522	positive regulation of cellular process	2.14e-05	0.00275	1.38	11696	1141	1385	186	[Mitf - cg43369 gene product from transcript cg43369-ra, smg - smaug, Atg13 - autophagy-specific gene 13, lkb1 - cg9374 gene product from transcript cg9374-re, CSN5 - cop9 complex homolog subunit 5, Mdh2 - malate dehydrogenase 2, lap - like-ap180, lok - loki, Pros26.4 - proteasome 26s subunit subunit 4 atpase, Pli - pellino, ird5 - immune response deficient 5, CG7369 - cg7369 gene product from tr…
GO:0009206	purine ribonucleoside triphosphate biosynthetic process	2.64e-05	0.00332	6.01	11696	32	608	10	[ATPsyn-d - atp synthase, subunit d, ATPsyn-gamma - atp synthase-gamma chain, awd - abnormal wing discs, blw - bellwether, CG1746 - cg1746 gene product from transcript cg1746-ra, Oscp - oligomycin sensitivity-conferring protein, l(2)06225 - lethal (2) 06225, ATPsyn-Cf6 - atpase coupling factor 6, ATPsyn-b - atp synthase, subunit b, ATPsyn-beta - atp synthase-beta]
GO:0009145	purine nucleoside triphosphate biosynthetic process	2.64e-05	0.00327	6.01	11696	32	608	10	[ATPsyn-d - atp synthase, subunit d, ATPsyn-gamma - atp synthase-gamma chain, awd - abnormal wing discs, blw - bellwether, CG1746 - cg1746 gene product from transcript cg1746-ra, Oscp - oligomycin sensitivity-conferring protein, l(2)06225 - lethal (2) 06225, ATPsyn-Cf6 - atpase coupling factor 6, ATPsyn-b - atp synthase, subunit b, ATPsyn-beta - atp synthase-beta]
GO:0010635	regulation of mitochondrial fusion	2.83e-05	0.00345	24.99	11696	6	312	4	[mtsh - mitoshell, CG12125 - cg12125 gene product from transcript cg12125-ra, park - parkin, Marf - mitochondrial assembly regulatory factor]
GO:0015985	energy coupled proton transport, down electrochemical gradient	2.85e-05	0.00341	6.66	11696	26	608	9	[ATPsyn-d - atp synthase, subunit d, ATPsyn-gamma - atp synthase-gamma chain, blw - bellwether, CG1746 - cg1746 gene product from transcript cg1746-ra, Oscp - oligomycin sensitivity-conferring protein, l(2)06225 - lethal (2) 06225, ATPsyn-Cf6 - atpase coupling factor 6, ATPsyn-b - atp synthase, subunit b, ATPsyn-beta - atp synthase-beta]
GO:0015986	ATP synthesis coupled proton transport	2.85e-05	0.00335	6.66	11696	26	608	9	[ATPsyn-d - atp synthase, subunit d, ATPsyn-gamma - atp synthase-gamma chain, blw - bellwether, CG1746 - cg1746 gene product from transcript cg1746-ra, Oscp - oligomycin sensitivity-conferring protein, l(2)06225 - lethal (2) 06225, ATPsyn-Cf6 - atpase coupling factor 6, ATPsyn-b - atp synthase, subunit b, ATPsyn-beta - atp synthase-beta]
GO:0051130	positive regulation of cellular component organization	3.03e-05	0.0035	1.88	11696	243	1332	52	[Mitf - cg43369 gene product from transcript cg43369-ra, cac - cacophony, lap - like-ap180, nudE - cg8104 gene product from transcript cg8104-rb, Pros26.4 - proteasome 26s subunit subunit 4 atpase, Taf2 - tbp-associated factor 2, BubR1 - bub1-related kinase, CG1674 - cg1674 gene product from transcript cg1674-rb, Pkc53E - protein c kinase 53e, Trl - trithorax-like, Arp3 - actin-related protein 3,…
GO:0032502	developmental process	3.42e-05	0.0039	1.26	11696	2263	1246	304	[eIF3-S9 - cg4878 gene product from transcript cg4878-ra, Yp3 - yolk protein 3, CG7156 - cg7156 gene product from transcript cg7156-rb, Atg13 - autophagy-specific gene 13, lkb1 - cg9374 gene product from transcript cg9374-re, Mdh2 - malate dehydrogenase 2, flfl - falafel, ecd - ecdysoneless, tmod - tropomodulin, ird5 - immune response deficient 5, POSH - plenty of sh3s, fra - frazzled, fzy - fizz…
GO:0009201	ribonucleoside triphosphate biosynthetic process	3.51e-05	0.00394	5.83	11696	33	608	10	[ATPsyn-d - atp synthase, subunit d, ATPsyn-gamma - atp synthase-gamma chain, awd - abnormal wing discs, blw - bellwether, CG1746 - cg1746 gene product from transcript cg1746-ra, Oscp - oligomycin sensitivity-conferring protein, l(2)06225 - lethal (2) 06225, ATPsyn-Cf6 - atpase coupling factor 6, ATPsyn-b - atp synthase, subunit b, ATPsyn-beta - atp synthase-beta]
GO:0016043	cellular component organization	3.65e-05	0.00403	1.24	11696	2300	1379	337	[CG7156 - cg7156 gene product from transcript cg7156-rb, Atg13 - autophagy-specific gene 13, lkb1 - cg9374 gene product from transcript cg9374-re, lap - like-ap180, CG14483 - cg14483 gene product from transcript cg14483-rb, CG12321 - cg12321 gene product from transcript cg12321-ra, ecd - ecdysoneless, CG17996 - cg17996 gene product from transcript cg17996-ra, tmod - tropomodulin, pix - pixie, CG1…
GO:0009141	nucleoside triphosphate metabolic process	3.9e-05	0.00424	3.79	11696	76	649	16	[CG1746 - cg1746 gene product from transcript cg1746-ra, l(2)06225 - lethal (2) 06225, PyK - pyruvate kinase, dUTPase - deoxyuridine triphosphatase, ATPsyn-d - atp synthase, subunit d, ATPsyn-gamma - atp synthase-gamma chain, awd - abnormal wing discs, blw - bellwether, Oscp - oligomycin sensitivity-conferring protein, Tpi - triose phosphate isomerase, ATPsyn-Cf6 - atpase coupling factor 6, ATPsy…
GO:0048523	negative regulation of cellular process	4.46e-05	0.00477	1.39	11696	1059	1310	165	[CoIV - cytochrome c oxidase subunit iv, smg - smaug, lkb1 - cg9374 gene product from transcript cg9374-re, CSN5 - cop9 complex homolog subunit 5, lok - loki, Pli - pellino, tmod - tropomodulin, pix - pixie, ird5 - immune response deficient 5, POSH - plenty of sh3s, SuUR - suppressor of under-replication, CG10764 - cg10764 gene product from transcript cg10764-ra, PPP4R2r - protein phosphatase 4 r…
GO:0006754	ATP biosynthetic process	4.58e-05	0.00484	6.41	11696	27	608	9	[ATPsyn-d - atp synthase, subunit d, ATPsyn-gamma - atp synthase-gamma chain, blw - bellwether, CG1746 - cg1746 gene product from transcript cg1746-ra, Oscp - oligomycin sensitivity-conferring protein, l(2)06225 - lethal (2) 06225, ATPsyn-Cf6 - atpase coupling factor 6, ATPsyn-b - atp synthase, subunit b, ATPsyn-beta - atp synthase-beta]
GO:0009161	ribonucleoside monophosphate metabolic process	4.77e-05	0.00496	3.39	11696	83	749	18	[ade2 - adenosine 2, CG1746 - cg1746 gene product from transcript cg1746-ra, l(2)06225 - lethal (2) 06225, PyK - pyruvate kinase, ATPsyn-d - atp synthase, subunit d, ATPsyn-gamma - atp synthase-gamma chain, bur - burgundy, blw - bellwether, CG17726 - cg17726 gene product from transcript cg17726-ra, Oscp - oligomycin sensitivity-conferring protein, Tpi - triose phosphate isomerase, ATPsyn-Cf6 - at…
GO:0009142	nucleoside triphosphate biosynthetic process	4.77e-05	0.00489	5.66	11696	34	608	10	[ATPsyn-d - atp synthase, subunit d, ATPsyn-gamma - atp synthase-gamma chain, awd - abnormal wing discs, blw - bellwether, CG1746 - cg1746 gene product from transcript cg1746-ra, Oscp - oligomycin sensitivity-conferring protein, l(2)06225 - lethal (2) 06225, ATPsyn-Cf6 - atpase coupling factor 6, ATPsyn-b - atp synthase, subunit b, ATPsyn-beta - atp synthase-beta]
GO:0022414	reproductive process	5.71e-05	0.00577	1.39	11696	1191	1134	161	[eIF3-S9 - cg4878 gene product from transcript cg4878-ra, Yp3 - yolk protein 3, lkb1 - cg9374 gene product from transcript cg9374-re, CSN5 - cop9 complex homolog subunit 5, ecd - ecdysoneless, lok - loki, CG13299 - cg13299 gene product from transcript cg13299-ra, Nep2 - neprilysin 2, JhI-1 - juvenile hormone-inducible protein 1, bun - bunched, CG14341 - cg14341 gene product from transcript cg1434…
GO:0009058	biosynthetic process	5.73e-05	0.00571	1.36	11696	1136	1378	182	[CG14882 - cg14882 gene product from transcript cg14882-rb, mRpL22 - mitochondrial ribosomal protein l22, mRpL23 - mitochondrial ribosomal protein l23, ecd - ecdysoneless, CG7009 - cg7009 gene product from transcript cg7009-ra, asparagine-synthetase - asparagine synthetase, Dhfr - dihydrofolate reductase, or - orange, pix - pixie, CG11652 - cg11652 gene product from transcript cg11652-ra, CG17904…
GO:0044249	cellular biosynthetic process	6.04e-05	0.00594	1.4	11696	1045	1275	159	[CG14882 - cg14882 gene product from transcript cg14882-rb, mRpL22 - mitochondrial ribosomal protein l22, mRpL23 - mitochondrial ribosomal protein l23, ecd - ecdysoneless, CG7009 - cg7009 gene product from transcript cg7009-ra, Dhfr - dihydrofolate reductase, or - orange, pix - pixie, CG11652 - cg11652 gene product from transcript cg11652-ra, CG17904 - cg17904 gene product from transcript cg17904…
GO:0015992	proton transport	6.33e-05	0.00614	2.92	11696	61	1314	20	[Vha55 - vacuolar h[+]-atpase 55kd b subunit, Vha68-1 - vacuolar h[+] atpase subunit 68-1, Ucp4A - cg6492 gene product from transcript cg6492-ra, CG3321 - cg3321 gene product from transcript cg3321-rc, CG1746 - cg1746 gene product from transcript cg1746-ra, Vha26 - vacuolar h[+]-atpase 26kd e subunit, l(2)06225 - lethal (2) 06225, Letm1 - cg4589 gene product from transcript cg4589-rb, ATPsyn-d - …
GO:0051649	establishment of localization in cell	6.38e-05	0.00611	1.52	11696	615	1301	104	[CG10144 - cg10144 gene product from transcript cg10144-ra, Karybeta3 - karyopherin beta 3, lap - like-ap180, or - orange, pix - pixie, CG3500 - cg3500 gene product from transcript cg3500-ra, Nsf2 - nem-sensitive fusion protein 2, Miro - mitochondrial rho, CG11092 - cg11092 gene product from transcript cg11092-ra, ema - endosomal maturation defective, CG4996 - cg4996 gene product from transcript …
GO:0072521	purine-containing compound metabolic process	6.52e-05	0.00616	2.46	11696	159	809	27	[CG1746 - cg1746 gene product from transcript cg1746-ra, l(2)06225 - lethal (2) 06225, CG31183 - cg31183 gene product from transcript cg31183-ra, ry - rosy, ATPsyn-d - atp synthase, subunit d, blw - bellwether, bur - burgundy, Oscp - oligomycin sensitivity-conferring protein, ATPsyn-b - atp synthase, subunit b, CG32626 - cg32626 gene product from transcript cg32626-ri, Vha68-2 - v-atpase 69 kda s…
GO:0009205	purine ribonucleoside triphosphate metabolic process	6.55e-05	0.0061	3.61	11696	71	731	16	[CG1746 - cg1746 gene product from transcript cg1746-ra, l(2)06225 - lethal (2) 06225, PyK - pyruvate kinase, ATPsyn-d - atp synthase, subunit d, ATPsyn-gamma - atp synthase-gamma chain, awd - abnormal wing discs, blw - bellwether, CG17726 - cg17726 gene product from transcript cg17726-ra, Oscp - oligomycin sensitivity-conferring protein, Tpi - triose phosphate isomerase, ATPsyn-Cf6 - atpase coup…
GO:1901576	organic substance biosynthetic process	7.3e-05	0.00671	1.36	11696	1096	1378	176	[CG14882 - cg14882 gene product from transcript cg14882-rb, mRpL22 - mitochondrial ribosomal protein l22, mRpL23 - mitochondrial ribosomal protein l23, ecd - ecdysoneless, CG7009 - cg7009 gene product from transcript cg7009-ra, asparagine-synthetase - asparagine synthetase, Dhfr - dihydrofolate reductase, or - orange, pix - pixie, SuUR - suppressor of under-replication, mus205 - mutagen-sensitive…
GO:0009199	ribonucleoside triphosphate metabolic process	7.77e-05	0.00706	3.56	11696	72	731	16	[CG1746 - cg1746 gene product from transcript cg1746-ra, l(2)06225 - lethal (2) 06225, PyK - pyruvate kinase, ATPsyn-d - atp synthase, subunit d, ATPsyn-gamma - atp synthase-gamma chain, awd - abnormal wing discs, blw - bellwether, CG17726 - cg17726 gene product from transcript cg17726-ra, Oscp - oligomycin sensitivity-conferring protein, Tpi - triose phosphate isomerase, ATPsyn-Cf6 - atpase coup…
GO:0009144	purine nucleoside triphosphate metabolic process	7.77e-05	0.00697	3.56	11696	72	731	16	[CG1746 - cg1746 gene product from transcript cg1746-ra, l(2)06225 - lethal (2) 06225, PyK - pyruvate kinase, ATPsyn-d - atp synthase, subunit d, ATPsyn-gamma - atp synthase-gamma chain, awd - abnormal wing discs, blw - bellwether, CG17726 - cg17726 gene product from transcript cg17726-ra, Oscp - oligomycin sensitivity-conferring protein, Tpi - triose phosphate isomerase, ATPsyn-Cf6 - atpase coup…
GO:0009156	ribonucleoside monophosphate biosynthetic process	7.77e-05	0.00688	4.92	11696	43	608	11	[ATPsyn-d - atp synthase, subunit d, ATPsyn-gamma - atp synthase-gamma chain, bur - burgundy, blw - bellwether, ade2 - adenosine 2, CG1746 - cg1746 gene product from transcript cg1746-ra, Oscp - oligomycin sensitivity-conferring protein, l(2)06225 - lethal (2) 06225, ATPsyn-Cf6 - atpase coupling factor 6, ATPsyn-b - atp synthase, subunit b, ATPsyn-beta - atp synthase-beta]
GO:0006818	hydrogen transport	8.41e-05	0.00736	2.87	11696	62	1314	20	[Vha55 - vacuolar h[+]-atpase 55kd b subunit, Vha68-1 - vacuolar h[+] atpase subunit 68-1, Ucp4A - cg6492 gene product from transcript cg6492-ra, CG3321 - cg3321 gene product from transcript cg3321-rc, CG1746 - cg1746 gene product from transcript cg1746-ra, Vha26 - vacuolar h[+]-atpase 26kd e subunit, l(2)06225 - lethal (2) 06225, Letm1 - cg4589 gene product from transcript cg4589-rb, ATPsyn-d - …
GO:0046034	ATP metabolic process	8.72e-05	0.00754	3.69	11696	65	731	15	[CG1746 - cg1746 gene product from transcript cg1746-ra, l(2)06225 - lethal (2) 06225, PyK - pyruvate kinase, ATPsyn-d - atp synthase, subunit d, ATPsyn-gamma - atp synthase-gamma chain, blw - bellwether, CG17726 - cg17726 gene product from transcript cg17726-ra, Oscp - oligomycin sensitivity-conferring protein, Tpi - triose phosphate isomerase, ATPsyn-Cf6 - atpase coupling factor 6, ATPsyn-b - a…
GO:0050790	regulation of catalytic activity	9.02e-05	0.0077	1.74	11696	295	1345	59	[Gap1 - gtpase-activating protein 1, gwl - greatwall, CtsB1 - cathepsin b1, lkb1 - cg9374 gene product from transcript cg9374-re, Atg13 - autophagy-specific gene 13, Mdh2 - malate dehydrogenase 2, ecd - ecdysoneless, lok - loki, nudE - cg8104 gene product from transcript cg8104-rb, CG3309 - cg3309 gene product from transcript cg3309-ra, pbl - pebble, CG15618 - cg15618 gene product from transcript…
GO:0065009	regulation of molecular function	9.25e-05	0.00781	1.66	11696	350	1385	69	[Gap1 - gtpase-activating protein 1, gwl - greatwall, CtsB1 - cathepsin b1, Atg13 - autophagy-specific gene 13, lkb1 - cg9374 gene product from transcript cg9374-re, Mdh2 - malate dehydrogenase 2, ecd - ecdysoneless, nudE - cg8104 gene product from transcript cg8104-rb, lok - loki, CG3309 - cg3309 gene product from transcript cg3309-ra, ird5 - immune response deficient 5, pbl - pebble, CG15618 - …
GO:0003006	developmental process involved in reproduction	9.27e-05	0.00774	1.53	11696	669	1132	99	[eIF3-S9 - cg4878 gene product from transcript cg4878-ra, Yp3 - yolk protein 3, CSN5 - cop9 complex homolog subunit 5, ecd - ecdysoneless, lok - loki, CG13299 - cg13299 gene product from transcript cg13299-ra, bun - bunched, lost - cg14648 gene product from transcript cg14648-ra, cact - cactus, stil - stand still, Sxl - sex lethal, smt3 - cg4494 gene product from transcript cg4494-ra, W - wrinkle…
GO:1901293	nucleoside phosphate biosynthetic process	0.0001	0.00827	2.44	11696	103	1257	27	[CG8080 - cg8080 gene product from transcript cg8080-rc, CG1746 - cg1746 gene product from transcript cg1746-ra, CG3321 - cg3321 gene product from transcript cg3321-rc, Dhfr - dihydrofolate reductase, l(2)06225 - lethal (2) 06225, CG11089 - cg11089 gene product from transcript cg11089-rd, CG31183 - cg31183 gene product from transcript cg31183-ra, CG4407 - cg4407 gene product from transcript cg440…
GO:0009165	nucleotide biosynthetic process	0.0001	0.00817	2.44	11696	103	1257	27	[CG8080 - cg8080 gene product from transcript cg8080-rc, CG3321 - cg3321 gene product from transcript cg3321-rc, CG1746 - cg1746 gene product from transcript cg1746-ra, Dhfr - dihydrofolate reductase, l(2)06225 - lethal (2) 06225, CG11089 - cg11089 gene product from transcript cg11089-rd, CG31183 - cg31183 gene product from transcript cg31183-ra, CG4407 - cg4407 gene product from transcript cg440…
GO:0019222	regulation of metabolic process	0.000118	0.00954	1.27	11696	1887	1312	268	[CG3032 - cg3032 gene product from transcript cg3032-ra, eIF3-S9 - cg4878 gene product from transcript cg4878-ra, smg - smaug, lkb1 - cg9374 gene product from transcript cg9374-re, Atg13 - autophagy-specific gene 13, Mdh2 - malate dehydrogenase 2, lap - like-ap180, ecd - ecdysoneless, Pros26.4 - proteasome 26s subunit subunit 4 atpase, Pli - pellino, pix - pixie, ird5 - immune response deficient …
GO:0060255	regulation of macromolecule metabolic process	0.000125	0.00993	1.32	11696	1688	1078	205	[CG3032 - cg3032 gene product from transcript cg3032-ra, eIF3-S9 - cg4878 gene product from transcript cg4878-ra, smg - smaug, Atg13 - autophagy-specific gene 13, lap - like-ap180, Pros26.4 - proteasome 26s subunit subunit 4 atpase, Pli - pellino, pix - pixie, ird5 - immune response deficient 5, CG5846 - cg5846 gene product from transcript cg5846-ra, fzy - fizzy, crc - cryptocephal, mamo - matern…
GO:0009062	fatty acid catabolic process	0.000133	0.0105	3.81	11696	38	1050	13	[CG12262 - cg12262 gene product from transcript cg12262-ra, yip2 - yippee interacting protein 2, CG9149 - cg9149 gene product from transcript cg9149-ra, Etf-QO - electron transfer flavoprotein-ubiquinone oxidoreductase, CG4586 - cg4586 gene product from transcript cg4586-ra, Thiolase - cg4581 gene product from transcript cg4581-ra, Mtpalpha - mitochondrial trifunctional protein alpha subunit, Idh…
GO:0051641	cellular localization	0.00015	0.0117	1.44	11696	739	1355	123	[CG10144 - cg10144 gene product from transcript cg10144-ra, lkb1 - cg9374 gene product from transcript cg9374-re, X11Lbeta - cg32677 gene product from transcript cg32677-rb, Karybeta3 - karyopherin beta 3, lap - like-ap180, or - orange, pix - pixie, CG3500 - cg3500 gene product from transcript cg3500-ra, lost - cg14648 gene product from transcript cg14648-ra, Miro - mitochondrial rho, CG11092 - c…
GO:0009150	purine ribonucleotide metabolic process	0.000157	0.0121	2.68	11696	124	809	23	[Pde8 - phosphodiesterase 8, ade2 - adenosine 2, Mesh1 - metazoan spot homolog-1, CG1746 - cg1746 gene product from transcript cg1746-ra, l(2)06225 - lethal (2) 06225, CG31183 - cg31183 gene product from transcript cg31183-ra, PyK - pyruvate kinase, ATPsyn-d - atp synthase, subunit d, ATPsyn-gamma - atp synthase-gamma chain, awd - abnormal wing discs, rut - rutabaga, bur - burgundy, blw - bellwet…
GO:1902600	hydrogen ion transmembrane transport	0.000168	0.0128	2.91	11696	55	1314	18	[Vha55 - vacuolar h[+]-atpase 55kd b subunit, Vha68-1 - vacuolar h[+] atpase subunit 68-1, CG1746 - cg1746 gene product from transcript cg1746-ra, CG3321 - cg3321 gene product from transcript cg3321-rc, Vha26 - vacuolar h[+]-atpase 26kd e subunit, l(2)06225 - lethal (2) 06225, Letm1 - cg4589 gene product from transcript cg4589-rb, ATPsyn-d - atp synthase, subunit d, ATPsyn-gamma - atp synthase-ga…
GO:0051716	cellular response to stimulus	0.000177	0.0134	1.46	11696	671	1321	111	[Atg8a - autophagy-specific gene 8a, Snmp1 - sensory neuron membrane protein 1, Mitf - cg43369 gene product from transcript cg43369-ra, CSN5 - cop9 complex homolog subunit 5, flfl - falafel, lok - loki, Pros26.4 - proteasome 26s subunit subunit 4 atpase, CG17331 - cg17331 gene product from transcript cg17331-rb, ird5 - immune response deficient 5, Prosbeta2 - proteasome beta2 subunit, mus205 - mu…
GO:0019395	fatty acid oxidation	0.000195	0.0146	3.92	11696	35	1024	12	[CG10932 - cg10932 gene product from transcript cg10932-ra, yip2 - yippee interacting protein 2, CG12262 - cg12262 gene product from transcript cg12262-ra, CG9149 - cg9149 gene product from transcript cg9149-ra, CG14688 - cg14688 gene product from transcript cg14688-rb, CG3680 - cg3680 gene product from transcript cg3680-ra, Etf-QO - electron transfer flavoprotein-ubiquinone oxidoreductase, CG458…
GO:0051171	regulation of nitrogen compound metabolic process	0.000199	0.0147	1.29	11696	1595	1312	230	[CG3032 - cg3032 gene product from transcript cg3032-ra, eIF3-S9 - cg4878 gene product from transcript cg4878-ra, smg - smaug, lkb1 - cg9374 gene product from transcript cg9374-re, Atg13 - autophagy-specific gene 13, Mdh2 - malate dehydrogenase 2, lap - like-ap180, Pros26.4 - proteasome 26s subunit subunit 4 atpase, Pli - pellino, ird5 - immune response deficient 5, CG5846 - cg5846 gene product f…
GO:0006396	RNA processing	0.000204	0.0149	1.54	11696	507	1285	86	[CG9684 - cg9684 gene product from transcript cg9684-ra, pea - peanuts, omd - oocyte maintenance defects, Cbp20 - cap binding protein 20, ecd - ecdysoneless, CG7009 - cg7009 gene product from transcript cg7009-ra, CG10754 - cg10754 gene product from transcript cg10754-ra, Adar - adenosine deaminase acting on rna, Aats-phe - phenylalanyl-trna synthetase, Pep - protein on ecdysone puffs, JhI-1 - ju…
GO:0019637	organophosphate metabolic process	0.000222	0.0161	1.7	11696	318	1280	59	[CG17224 - cg17224 gene product from transcript cg17224-rc, l(1)G0196 - lethal (1) g0196, Rpi - ribose-5-phosphate isomerase, CG6707 - cg6707 gene product from transcript cg6707-ra, Dhfr - dihydrofolate reductase, CG11089 - cg11089 gene product from transcript cg11089-rd, Oscp - oligomycin sensitivity-conferring protein, ATPsyn-b - atp synthase, subunit b, CG32626 - cg32626 gene product from tran…
GO:0006163	purine nucleotide metabolic process	0.000225	0.0162	2.62	11696	127	809	23	[Pde8 - phosphodiesterase 8, ade2 - adenosine 2, Mesh1 - metazoan spot homolog-1, CG1746 - cg1746 gene product from transcript cg1746-ra, l(2)06225 - lethal (2) 06225, CG31183 - cg31183 gene product from transcript cg31183-ra, PyK - pyruvate kinase, ATPsyn-d - atp synthase, subunit d, ATPsyn-gamma - atp synthase-gamma chain, awd - abnormal wing discs, rut - rutabaga, blw - bellwether, bur - burgu…
GO:0048869	cellular developmental process	0.000263	0.0187	1.36	11696	1116	1245	161	[Atg8a - autophagy-specific gene 8a, eIF3-S9 - cg4878 gene product from transcript cg4878-ra, CG7156 - cg7156 gene product from transcript cg7156-rb, Atg13 - autophagy-specific gene 13, lkb1 - cg9374 gene product from transcript cg9374-re, CSN5 - cop9 complex homolog subunit 5, Mdh2 - malate dehydrogenase 2, ecd - ecdysoneless, flfl - falafel, lok - loki, fra - frazzled, bun - bunched, lost - cg1…
GO:0019693	ribose phosphate metabolic process	0.000272	0.0191	2.14	11696	133	1314	32	[Rpi - ribose-5-phosphate isomerase, CG1746 - cg1746 gene product from transcript cg1746-ra, CG3321 - cg3321 gene product from transcript cg3321-rc, l(2)06225 - lethal (2) 06225, CG31183 - cg31183 gene product from transcript cg31183-ra, ATPsyn-d - atp synthase, subunit d, blw - bellwether, bur - burgundy, ade5 - cg3989 gene product from transcript cg3989-rb, Oscp - oligomycin sensitivity-conferr…
GO:0034440	lipid oxidation	0.000278	0.0194	3.81	11696	36	1024	12	[CG10932 - cg10932 gene product from transcript cg10932-ra, yip2 - yippee interacting protein 2, CG12262 - cg12262 gene product from transcript cg12262-ra, CG9149 - cg9149 gene product from transcript cg9149-ra, CG14688 - cg14688 gene product from transcript cg14688-rb, CG3680 - cg3680 gene product from transcript cg3680-ra, Etf-QO - electron transfer flavoprotein-ubiquinone oxidoreductase, Thiol…
GO:0051173	positive regulation of nitrogen compound metabolic process	0.000279	0.0193	1.47	11696	626	1308	103	[smg - smaug, Mitf - cg43369 gene product from transcript cg43369-ra, Atg13 - autophagy-specific gene 13, CSN5 - cop9 complex homolog subunit 5, lkb1 - cg9374 gene product from transcript cg9374-re, Mdh2 - malate dehydrogenase 2, lok - loki, Pros26.4 - proteasome 26s subunit subunit 4 atpase, Pli - pellino, ird5 - immune response deficient 5, JhI-1 - juvenile hormone-inducible protein 1, SuUR - s…
GO:0009259	ribonucleotide metabolic process	0.000282	0.0193	2.58	11696	129	809	23	[Pde8 - phosphodiesterase 8, ade2 - adenosine 2, Mesh1 - metazoan spot homolog-1, CG1746 - cg1746 gene product from transcript cg1746-ra, l(2)06225 - lethal (2) 06225, CG31183 - cg31183 gene product from transcript cg31183-ra, PyK - pyruvate kinase, ATPsyn-d - atp synthase, subunit d, ATPsyn-gamma - atp synthase-gamma chain, awd - abnormal wing discs, rut - rutabaga, blw - bellwether, bur - burgu…
GO:0048519	negative regulation of biological process	0.000285	0.0193	1.32	11696	1234	1310	183	[CoIV - cytochrome c oxidase subunit iv, bmm - brummer, cu - curled, smg - smaug, lkb1 - cg9374 gene product from transcript cg9374-re, CSN5 - cop9 complex homolog subunit 5, lok - loki, Pli - pellino, tmod - tropomodulin, pix - pixie, ird5 - immune response deficient 5, POSH - plenty of sh3s, LSm1 - cg4279 gene product from transcript cg4279-ra, SuUR - suppressor of under-replication, CG15618 - …
GO:0046907	intracellular transport	0.000329	0.0221	1.52	11696	508	1301	86	[CG10144 - cg10144 gene product from transcript cg10144-ra, Vps25 - vacuolar protein sorting 25, Khc - kinesin heavy chain, Karybeta3 - karyopherin beta 3, lap - like-ap180, nudE - cg8104 gene product from transcript cg8104-rb, Madm - mlf1-adaptor molecule, or - orange, pix - pixie, Syt7 - cg2381 gene product from transcript cg2381-rb, CG3500 - cg3500 gene product from transcript cg3500-ra, emb -…
GO:0090100	positive regulation of transmembrane receptor protein serine/threonine kinase signaling pathway	0.000359	0.0238	167.09	11696	20	7	2	[mav - maverick, Fs - follistatin]
GO:0043623	cellular protein complex assembly	0.000368	0.0242	2	11696	163	1184	33	[CG2046 - cg2046 gene product from transcript cg2046-ra, CG8858 - cg8858 gene product from transcript cg8858-ra, Srp19 - signal recognition particle protein 19, CG3560 - cg3560 gene product from transcript cg3560-ra, CG5569 - cg5569 gene product from transcript cg5569-ra, Rpn6 - regulatory particle non-atpase 6, comt - comatose, Khc - kinesin heavy chain, lap - like-ap180, CG14483 - cg14483 gene …
GO:0040007	growth	0.000378	0.0246	3.81	11696	188	196	12	[Timp - tissue inhibitor of metalloproteases, cue - cueball, blw - bellwether, rut - rutabaga, Prosap - cg30483 gene product from transcript cg30483-rb, Zyx - zyxin, Ten-a - tenascin accessory, Dad - daughters against dpp, path - pathetic, Sxl - sex lethal, pix - pixie, wit - wishful thinking]
GO:0090407	organophosphate biosynthetic process	0.000387	0.025	1.91	11696	177	1280	37	[CG8080 - cg8080 gene product from transcript cg8080-rc, l(1)G0196 - lethal (1) g0196, Mocs1 - molybdenum cofactor synthesis 1 ortholog, CG3321 - cg3321 gene product from transcript cg3321-rc, CG1746 - cg1746 gene product from transcript cg1746-ra, l(2)06225 - lethal (2) 06225, Dhfr - dihydrofolate reductase, CG11089 - cg11089 gene product from transcript cg11089-rd, CG31183 - cg31183 gene produc…
GO:0051246	regulation of protein metabolic process	0.000415	0.0266	1.51	11696	546	1251	88	[Atg8a - autophagy-specific gene 8a, smg - smaug, gwl - greatwall, eIF3-S9 - cg4878 gene product from transcript cg4878-ra, CSN5 - cop9 complex homolog subunit 5, lkb1 - cg9374 gene product from transcript cg9374-re, Atg13 - autophagy-specific gene 13, Cbp20 - cap binding protein 20, Mdh2 - malate dehydrogenase 2, lok - loki, CG32369 - cg32369 gene product from transcript cg32369-rc, CG10754 - cg…
GO:0006631	fatty acid metabolic process	0.000466	0.0296	2.55	11696	87	1106	21	[CG12262 - cg12262 gene product from transcript cg12262-ra, yip2 - yippee interacting protein 2, CG9149 - cg9149 gene product from transcript cg9149-ra, Etf-QO - electron transfer flavoprotein-ubiquinone oxidoreductase, CG4586 - cg4586 gene product from transcript cg4586-ra, Thiolase - cg4581 gene product from transcript cg4581-ra, CG9267 - cg9267 gene product from transcript cg9267-ra, Mtpalpha …
GO:0010586	miRNA metabolic process	0.00047	0.0296	8.8	11696	4	1329	4	[Nbr - nibbler, CG16940 - cg16940 gene product from transcript cg16940-ra, mael - maelstrom, loqs - loquacious]
GO:0006979	response to oxidative stress	0.00051	0.0318	3.49	11696	114	411	14	[PHGPx - cg12013 gene product from transcript cg12013-rc, Cat - catalase, Sod3 - superoxide dismutase 3, Trxr-1 - thioredoxin reductase-1, Jafrac1 - thioredoxin peroxidase 1, ATPsyn-d - atp synthase, subunit d, Thor - cg8846 gene product from transcript cg8846-ra, rut - rutabaga, park - parkin, Spargel - cg9809 gene product from transcript cg9809-rb, Pxt - peroxinectin-like, CG12896 - cg12896 gen…
GO:0032926	negative regulation of activin receptor signaling pathway	0.000513	0.0317	1949.33	11696	1	6	1	[Fs - follistatin]
GO:0010623	programmed cell death involved in cell development	0.000524	0.0322	2.44	11696	77	1372	22	[Atg8a - autophagy-specific gene 8a, Tre1 - trapped in endoderm 1, sav - salvador, wun2 - wunen-2, cathD - cg1548 gene product from transcript cg1548-ra, Atg13 - autophagy-specific gene 13, Mdh2 - malate dehydrogenase 2, raptor - cg4320 gene product from transcript cg4320-rb, EndoG - endonuclease g, lok - loki, comm3 - cg42334 gene product from transcript cg42334-rc, IP3K2 - inositol 1,4,5-tripho…
GO:0080090	regulation of primary metabolic process	0.000536	0.0326	1.26	11696	1684	1312	238	[CG3032 - cg3032 gene product from transcript cg3032-ra, eIF3-S9 - cg4878 gene product from transcript cg4878-ra, smg - smaug, lkb1 - cg9374 gene product from transcript cg9374-re, Atg13 - autophagy-specific gene 13, Mdh2 - malate dehydrogenase 2, lap - like-ap180, Pros26.4 - proteasome 26s subunit subunit 4 atpase, Pli - pellino, ird5 - immune response deficient 5, CG5846 - cg5846 gene product f…
GO:0072329	monocarboxylic acid catabolic process	0.000541	0.0326	3.37	11696	43	1050	13	[CG12262 - cg12262 gene product from transcript cg12262-ra, yip2 - yippee interacting protein 2, CG9149 - cg9149 gene product from transcript cg9149-ra, Etf-QO - electron transfer flavoprotein-ubiquinone oxidoreductase, Thiolase - cg4581 gene product from transcript cg4581-ra, CG4586 - cg4586 gene product from transcript cg4586-ra, Mtpalpha - mitochondrial trifunctional protein alpha subunit, Idh…
GO:1901565	organonitrogen compound catabolic process	0.000578	0.0346	1.75	11696	397	823	49	[Rpn6 - regulatory particle non-atpase 6, Roc2 - cg8998 gene product from transcript cg8998-ra, CG9003 - cg9003 gene product from transcript cg9003-rb, CG7148 - cg7148 gene product from transcript cg7148-ra, Pros26.4 - proteasome 26s subunit subunit 4 atpase, CG13349 - cg13349 gene product from transcript cg13349-ra, ird5 - immune response deficient 5, CG17331 - cg17331 gene product from transcri…
GO:0007178	transmembrane receptor protein serine/threonine kinase signaling pathway	0.000666	0.0395	16.61	11696	32	88	4	[mav - maverick, Dad - daughters against dpp, sog - short gastrulation, wit - wishful thinking]
GO:0019752	carboxylic acid metabolic process	0.000672	0.0395	1.69	11696	329	1115	53	[CG12262 - cg12262 gene product from transcript cg12262-ra, CG14882 - cg14882 gene product from transcript cg14882-rb, CG4586 - cg4586 gene product from transcript cg4586-ra, CG4365 - cg4365 gene product from transcript cg4365-rb, Dhfr - dihydrofolate reductase, Aats-phe - phenylalanyl-trna synthetase, Men - malic enzyme, CG11596 - cg11596 gene product from transcript cg11596-ra, Aats-ala - alany…
GO:0006743	ubiquinone metabolic process	0.000678	0.0396	26.58	11696	10	132	3	[CG6020 - cg6020 gene product from transcript cg6020-ra, CG9249 - cg9249 gene product from transcript cg9249-ra, Coq2 - coenzyme q biosynthesis protein 2]
GO:0006744	ubiquinone biosynthetic process	0.000678	0.0393	26.58	11696	10	132	3	[CG6020 - cg6020 gene product from transcript cg6020-ra, Coq2 - coenzyme q biosynthesis protein 2, CG9249 - cg9249 gene product from transcript cg9249-ra]
GO:1901661	quinone metabolic process	0.000678	0.0389	26.58	11696	10	132	3	[CG6020 - cg6020 gene product from transcript cg6020-ra, Coq2 - coenzyme q biosynthesis protein 2, CG9249 - cg9249 gene product from transcript cg9249-ra]
GO:1901663	quinone biosynthetic process	0.000678	0.0386	26.58	11696	10	132	3	[CG6020 - cg6020 gene product from transcript cg6020-ra, CG9249 - cg9249 gene product from transcript cg9249-ra, Coq2 - coenzyme q biosynthesis protein 2]
GO:0030509	BMP signaling pathway	0.000713	0.0403	28.48	11696	14	88	3	[mav - maverick, Dad - daughters against dpp, sog - short gastrulation]
GO:1902686	mitochondrial outer membrane permeabilization involved in programmed cell death	0.000786	0.0441	46.97	11696	2	249	2	[Miro - mitochondrial rho, CG5059 - cg5059 gene product from transcript cg5059-rd]
GO:1902110	positive regulation of mitochondrial membrane permeability involved in apoptotic process	0.000786	0.0437	46.97	11696	2	249	2	[Miro - mitochondrial rho, CG5059 - cg5059 gene product from transcript cg5059-rd]
GO:1902108	regulation of mitochondrial membrane permeability involved in apoptotic process	0.000786	0.0434	46.97	11696	2	249	2	[Miro - mitochondrial rho, CG5059 - cg5059 gene product from transcript cg5059-rd]
GO:1905710	positive regulation of membrane permeability	0.000786	0.0431	46.97	11696	2	249	2	[Miro - mitochondrial rho, CG5059 - cg5059 gene product from transcript cg5059-rd]
GO:0097345	mitochondrial outer membrane permeabilization	0.000786	0.0427	46.97	11696	2	249	2	[Miro - mitochondrial rho, CG5059 - cg5059 gene product from transcript cg5059-rd]
GO:0035794	positive regulation of mitochondrial membrane permeability	0.000786	0.0424	46.97	11696	2	249	2	[Miro - mitochondrial rho, CG5059 - cg5059 gene product from transcript cg5059-rd]
GO:0006635	fatty acid beta-oxidation	0.000813	0.0435	10.15	11696	30	192	5	[CG10932 - cg10932 gene product from transcript cg10932-ra, CG12262 - cg12262 gene product from transcript cg12262-ra, CG9149 - cg9149 gene product from transcript cg9149-ra, Thiolase - cg4581 gene product from transcript cg4581-ra, wal - walrus]
GO:0006996	organelle organization	0.000831	0.0442	1.34	11696	1048	1279	153	[Atg8a - autophagy-specific gene 8a, CoIV - cytochrome c oxidase subunit iv, Mitf - cg43369 gene product from transcript cg43369-ra, Atg13 - autophagy-specific gene 13, lkb1 - cg9374 gene product from transcript cg9374-re, ecd - ecdysoneless, lok - loki, SMC2 - cg10212 gene product from transcript cg10212-ra, or - orange, tmod - tropomodulin, pix - pixie, Pex19 - peroxin 19, LSm1 - cg4279 gene pr…
GO:0033554	cellular response to stress	0.000922	0.0486	1.43	11696	589	1387	100	[Atg8a - autophagy-specific gene 8a, Mitf - cg43369 gene product from transcript cg43369-ra, CSN5 - cop9 complex homolog subunit 5, flfl - falafel, lok - loki, Pros26.4 - proteasome 26s subunit subunit 4 atpase, CG17331 - cg17331 gene product from transcript cg17331-rb, ird5 - immune response deficient 5, Prosbeta2 - proteasome beta2 subunit, mus205 - mutagen-sensitive 205, Ak6 - adenylate kinase…
GO:0090527	actin filament reorganization	0.000961	0.0503	8.58	11696	5	1091	4	[Arpc1 - actin-related protein 2/3 complex, subunit 1, sced - scrambled, fry - furry, Arp3 - actin-related protein 3]
GO:0006807	nitrogen compound metabolic process	0.000986	0.0513	1.15	11696	3624	1356	483	[CG5068 - cg5068 gene product from transcript cg5068-rb, smg - smaug, CtsB1 - cathepsin b1, lkb1 - cg9374 gene product from transcript cg9374-re, omd - oocyte maintenance defects, flfl - falafel, Pros26.4 - proteasome 26s subunit subunit 4 atpase, pix - pixie, ird5 - immune response deficient 5, CG17331 - cg17331 gene product from transcript cg17331-rb, fzy - fizzy, CG11985 - cg11985 gene product…
Enrichment (N, B, n, b) is defined as follows:
N - is the total number of genes
B - is the total number of genes associated with a specific GO term
n - is the number of genes in the top of the user's input list or in the target set when appropriate
b - is the number of genes in the intersection
Enrichment = (b/n) / (B/N)

## Sheet: Function
GO Term	Description	P-value	FDR q-value	Enrichment	N	B	n	b	Genes
GO:0005488	binding	4.85e-12	1.26e-08	1.22	11696	5038	1314	691	[smg - smaug, lkb1 - cg9374 gene product from transcript cg9374-re, flfl - falafel, Pros26.4 - proteasome 26s subunit subunit 4 atpase, pix - pixie, CG17996 - cg17996 gene product from transcript cg17996-ra, ird5 - immune response deficient 5, Cyp4g1 - cytochrome p450-4g1, CG17904 - cg17904 gene product from transcript cg17904-ra, fra - frazzled, CG3500 - cg3500 gene product from transcript cg350…
GO:0003954	NADH dehydrogenase activity	1.59e-10	2.07e-07	5.21	11696	37	1274	21	[ND42 - nadh:ubiquinone reductase 42kd subunit precursor, CG1970 - cg1970 gene product from transcript cg1970-rb, CG12079 - cg12079 gene product from transcript cg12079-ra, CG12859 - cg12859 gene product from transcript cg12859-ra, CG12203 - cg12203 gene product from transcript cg12203-ra, ND75 - nadh:ubiquinone reductase 75kd subunit precursor, CG9140 - cg9140 gene product from transcript cg9140…
GO:0016651	oxidoreductase activity, acting on NAD(P)H	3.17e-09	2.75e-06	4.16	11696	53	1274	24	[ND42 - nadh:ubiquinone reductase 42kd subunit precursor, CG1970 - cg1970 gene product from transcript cg1970-rb, CG12079 - cg12079 gene product from transcript cg12079-ra, CG12859 - cg12859 gene product from transcript cg12859-ra, CG12203 - cg12203 gene product from transcript cg12203-ra, ND75 - nadh:ubiquinone reductase 75kd subunit precursor, CG9140 - cg9140 gene product from transcript cg9140…
GO:0003824	catalytic activity	6.61e-08	4.3e-05	1.22	11696	3831	1389	553	[CG5068 - cg5068 gene product from transcript cg5068-rb, Yp3 - yolk protein 3, CtsB1 - cathepsin b1, lkb1 - cg9374 gene product from transcript cg9374-re, CG5660 - cg5660 gene product from transcript cg5660-ra, CG4365 - cg4365 gene product from transcript cg4365-rb, Pros26.4 - proteasome 26s subunit subunit 4 atpase, Pli - pellino, pix - pixie, ird5 - immune response deficient 5, CG17331 - cg1733…
GO:0005515	protein binding	4.53e-07	0.000236	1.3	11696	2189	1387	337	[eIF3-S9 - cg4878 gene product from transcript cg4878-ra, smg - smaug, Atg13 - autophagy-specific gene 13, lap - like-ap180, CG14483 - cg14483 gene product from transcript cg14483-rb, flfl - falafel, Pros26.4 - proteasome 26s subunit subunit 4 atpase, asparagine-synthetase - asparagine synthetase, tmod - tropomodulin, pix - pixie, ird5 - immune response deficient 5, POSH - plenty of sh3s, CG7369 …
GO:0003723	RNA binding	2.7e-06	0.00117	1.61	11696	581	1351	108	[eIF3-S9 - cg4878 gene product from transcript cg4878-ra, smg - smaug, mRpL23 - mitochondrial ribosomal protein l23, CG13807 - cg13807 gene product from transcript cg13807-ra, LSm1 - cg4279 gene product from transcript cg4279-ra, Lsm11 - cg12924 gene product from transcript cg12924-ra, CG8021 - cg8021 gene product from transcript cg8021-ra, Spargel - cg9809 gene product from transcript cg9809-rb,…
GO:0140098	catalytic activity, acting on RNA	3.19e-06	0.00119	1.98	11696	235	1386	55	[Rat1 - cg10354 gene product from transcript cg10354-ra, pea - peanuts, CG5660 - cg5660 gene product from transcript cg5660-ra, CG7009 - cg7009 gene product from transcript cg7009-ra, CG14903 - cg14903 gene product from transcript cg14903-ra, Aats-phe - phenylalanyl-trna synthetase, JhI-1 - juvenile hormone-inducible protein 1, Aats-ala - alanyl-trna synthetase, CG4511 - cg4511 gene product from …
GO:0016491	oxidoreductase activity	4.61e-06	0.0015	1.62	11696	574	1283	102	[CoIV - cytochrome c oxidase subunit iv, CG14882 - cg14882 gene product from transcript cg14882-rb, PH4alphaPV - prolyl-4-hydroxylase-alpha pv, CG12859 - cg12859 gene product from transcript cg12859-ra, CG4586 - cg4586 gene product from transcript cg4586-ra, Mdh2 - malate dehydrogenase 2, Dhfr - dihydrofolate reductase, CG3683 - cg3683 gene product from transcript cg3683-rc, CG14482 - cg14482 gen…
GO:0005213	structural constituent of chorion	5.98e-06	0.00173	68	11696	3	172	3	[Femcoat - cg15573 gene product from transcript cg15573-rb, Cp36 - chorion protein 36, Cp18 - chorion protein 18]
GO:0016655	oxidoreductase activity, acting on NAD(P)H, quinone or similar compound as acceptor	8.21e-06	0.00214	5.23	11696	20	1230	11	[CG12400 - cg12400 gene product from transcript cg12400-rb, CG5703 - cg5703 gene product from transcript cg5703-ra, Pdsw - cg8844 gene product from transcript cg8844-ra, ND42 - nadh:ubiquinone reductase 42kd subunit precursor, CG12079 - cg12079 gene product from transcript cg12079-ra, CG12859 - cg12859 gene product from transcript cg12859-ra, CG12203 - cg12203 gene product from transcript cg12203…
GO:0008137	NADH dehydrogenase (ubiquinone) activity	8.21e-06	0.00194	5.23	11696	20	1230	11	[CG12400 - cg12400 gene product from transcript cg12400-rb, CG5703 - cg5703 gene product from transcript cg5703-ra, Pdsw - cg8844 gene product from transcript cg8844-ra, ND42 - nadh:ubiquinone reductase 42kd subunit precursor, CG12079 - cg12079 gene product from transcript cg12079-ra, CG12859 - cg12859 gene product from transcript cg12859-ra, CG12203 - cg12203 gene product from transcript cg12203…
GO:0050136	NADH dehydrogenase (quinone) activity	8.21e-06	0.00178	5.23	11696	20	1230	11	[CG12400 - cg12400 gene product from transcript cg12400-rb, CG5703 - cg5703 gene product from transcript cg5703-ra, Pdsw - cg8844 gene product from transcript cg8844-ra, ND42 - nadh:ubiquinone reductase 42kd subunit precursor, CG12079 - cg12079 gene product from transcript cg12079-ra, CG12859 - cg12859 gene product from transcript cg12859-ra, CG12203 - cg12203 gene product from transcript cg12203…
GO:1901363	heterocyclic compound binding	8.61e-06	0.00172	1.25	11696	2591	1314	363	[CG3032 - cg3032 gene product from transcript cg3032-ra, smg - smaug, eIF3-S9 - cg4878 gene product from transcript cg4878-ra, CG7156 - cg7156 gene product from transcript cg7156-rb, lkb1 - cg9374 gene product from transcript cg9374-re, mRpL23 - mitochondrial ribosomal protein l23, CG4586 - cg4586 gene product from transcript cg4586-ra, lap - like-ap180, Pros26.4 - proteasome 26s subunit subunit …
GO:0046933	proton-transporting ATP synthase activity, rotational mechanism	9.82e-06	0.00182	8.55	11696	18	608	8	[ATPsyn-d - atp synthase, subunit d, ATPsyn-gamma - atp synthase-gamma chain, blw - bellwether, CG1746 - cg1746 gene product from transcript cg1746-ra, Oscp - oligomycin sensitivity-conferring protein, l(2)06225 - lethal (2) 06225, ATPsyn-b - atp synthase, subunit b, ATPsyn-beta - atp synthase-beta]
GO:0097159	organic cyclic compound binding	1.09e-05	0.00189	1.24	11696	2605	1314	364	[CG3032 - cg3032 gene product from transcript cg3032-ra, smg - smaug, eIF3-S9 - cg4878 gene product from transcript cg4878-ra, CG7156 - cg7156 gene product from transcript cg7156-rb, lkb1 - cg9374 gene product from transcript cg9374-re, mRpL23 - mitochondrial ribosomal protein l23, CG4586 - cg4586 gene product from transcript cg4586-ra, lap - like-ap180, Pros26.4 - proteasome 26s subunit subunit …
GO:0003988	acetyl-CoA C-acyltransferase activity	2.17e-05	0.00353	59.67	11696	4	147	3	[CG10932 - cg10932 gene product from transcript cg10932-ra, CG9149 - cg9149 gene product from transcript cg9149-ra, Thiolase - cg4581 gene product from transcript cg4581-ra]
GO:0008169	C-methyltransferase activity	9.34e-05	0.0143	27.52	11696	3	425	3	[CG9249 - cg9249 gene product from transcript cg9249-ra, CG8545 - cg8545 gene product from transcript cg8545-ra, CG2453 - cg2453 gene product from transcript cg2453-ra]
GO:0016462	pyrophosphatase activity	0.000113	0.0163	1.54	11696	521	1340	92	[Caf1 - chromatin assembly factor 1 subunit, pea - peanuts, Khc - kinesin heavy chain, CG2316 - cg2316 gene product from transcript cg2316-rd, eIF5B - cg10840 gene product from transcript cg10840-re, Pros26.4 - proteasome 26s subunit subunit 4 atpase, SMC2 - cg10212 gene product from transcript cg10212-ra, pix - pixie, robl - roadblock, Nsf2 - nem-sensitive fusion protein 2, Vha44 - vacuolar h[+]…
GO:0016818	hydrolase activity, acting on acid anhydrides, in phosphorus-containing anhydrides	0.000122	0.0167	1.53	11696	529	1340	93	[Caf1 - chromatin assembly factor 1 subunit, pea - peanuts, Khc - kinesin heavy chain, CG2316 - cg2316 gene product from transcript cg2316-rd, eIF5B - cg10840 gene product from transcript cg10840-re, Pros26.4 - proteasome 26s subunit subunit 4 atpase, SMC2 - cg10212 gene product from transcript cg10212-ra, pix - pixie, robl - roadblock, Nsf2 - nem-sensitive fusion protein 2, Vha44 - vacuolar h[+]…
GO:0004540	ribonuclease activity	0.000128	0.0167	4.02	11696	55	688	13	[Nbr - nibbler, Rat1 - cg10354 gene product from transcript cg10354-ra, AGO2 - argonaute 2, Rga - regena, EndoG - endonuclease g, Dis3 - cg6413 gene product from transcript cg6413-ra, JhI-1 - juvenile hormone-inducible protein 1, rnh1 - ribonuclease h1, CG15896 - cg15896 gene product from transcript cg15896-rb, Trax - translin associated factor x, CG2972 - cg2972 gene product from transcript cg29…
GO:0016817	hydrolase activity, acting on acid anhydrides	0.000144	0.0179	1.53	11696	532	1340	93	[Caf1 - chromatin assembly factor 1 subunit, pea - peanuts, Khc - kinesin heavy chain, CG2316 - cg2316 gene product from transcript cg2316-rd, eIF5B - cg10840 gene product from transcript cg10840-re, Pros26.4 - proteasome 26s subunit subunit 4 atpase, SMC2 - cg10212 gene product from transcript cg10212-ra, pix - pixie, robl - roadblock, Nsf2 - nem-sensitive fusion protein 2, Vha44 - vacuolar h[+]…
GO:0003985	acetyl-CoA C-acetyltransferase activity	0.000157	0.0186	79.56	11696	2	147	2	[CG10932 - cg10932 gene product from transcript cg10932-ra, CG9149 - cg9149 gene product from transcript cg9149-ra]
GO:0017111	nucleoside-triphosphatase activity	0.000182	0.0206	1.54	11696	506	1340	89	[Caf1 - chromatin assembly factor 1 subunit, pea - peanuts, Khc - kinesin heavy chain, CG2316 - cg2316 gene product from transcript cg2316-rd, eIF5B - cg10840 gene product from transcript cg10840-re, Pros26.4 - proteasome 26s subunit subunit 4 atpase, SMC2 - cg10212 gene product from transcript cg10212-ra, pix - pixie, robl - roadblock, Nsf2 - nem-sensitive fusion protein 2, Vha44 - vacuolar h[+]…
GO:0016408	C-acyltransferase activity	0.000205	0.0222	10.33	11696	9	629	5	[CG10932 - cg10932 gene product from transcript cg10932-ra, yip2 - yippee interacting protein 2, CG9149 - cg9149 gene product from transcript cg9149-ra, Thiolase - cg4581 gene product from transcript cg4581-ra, lace - cg4162 gene product from transcript cg4162-ra]
GO:0003676	nucleic acid binding	0.000255	0.0265	1.27	11696	1697	1312	242	[CG3032 - cg3032 gene product from transcript cg3032-ra, eIF3-S9 - cg4878 gene product from transcript cg4878-ra, smg - smaug, mRpL23 - mitochondrial ribosomal protein l23, lap - like-ap180, CG13807 - cg13807 gene product from transcript cg13807-ra, CG3680 - cg3680 gene product from transcript cg3680-ra, CG8021 - cg8021 gene product from transcript cg8021-ra, crc - cryptocephal, mamo - maternal g…
GO:0044769	ATPase activity, coupled to transmembrane movement of ions, rotational mechanism	0.000268	0.0268	3.03	11696	47	1314	16	[Vha55 - vacuolar h[+]-atpase 55kd b subunit, Vha68-1 - vacuolar h[+] atpase subunit 68-1, CG1746 - cg1746 gene product from transcript cg1746-ra, CG3321 - cg3321 gene product from transcript cg3321-rc, Vha26 - vacuolar h[+]-atpase 26kd e subunit, l(2)06225 - lethal (2) 06225, ATPsyn-d - atp synthase, subunit d, ATPsyn-gamma - atp synthase-gamma chain, sun - stunted, blw - bellwether, Vha44 - vac…
GO:0000287	magnesium ion binding	0.000301	0.029	5.32	11696	43	460	9	[awd - abnormal wing discs, rnh1 - ribonuclease h1, Miro - mitochondrial rho, l(1)G0156 - lethal (1) g0156, dUTPase - deoxyuridine triphosphatase, CG12173 - cg12173 gene product from transcript cg12173-ra, PyK - pyruvate kinase, alph - alphabet, Idh - isocitrate dehydrogenase]
GO:0044877	macromolecular complex binding	0.000306	0.0284	2	11696	196	1045	35	[BM-40-SPARC - cg6378 gene product from transcript cg6378-ra, sn - singed, Caf1 - chromatin assembly factor 1 subunit, ecd - ecdysoneless, CG13349 - cg13349 gene product from transcript cg13349-ra, sog - short gastrulation, qua - quail, pix - pixie, HSPC300 - cg30173 gene product from transcript cg30173-ra, SrpRbeta - signal recognition particle receptor beta, fzy - fizzy, CG5033 - cg5033 gene pr…
GO:0046976	histone methyltransferase activity (H3-K27 specific)	0.000348	0.0312	9.49	11696	4	1233	4	[E(z) - enhancer of zeste, Caf1 - chromatin assembly factor 1 subunit, esc - extra sexcombs, Su(z)12 - cg8013 gene product from transcript cg8013-rb]
GO:0016887	ATPase activity	0.000478	0.0415	1.6	11696	343	1384	65	[Caf1 - chromatin assembly factor 1 subunit, pea - peanuts, Khc - kinesin heavy chain, CG2316 - cg2316 gene product from transcript cg2316-rd, Pros26.4 - proteasome 26s subunit subunit 4 atpase, SMC2 - cg10212 gene product from transcript cg10212-ra, pix - pixie, robl - roadblock, Nsf2 - nem-sensitive fusion protein 2, Vha44 - vacuolar h[+] atpase 44kd c subunit, CG32091 - cg32091 gene product fr…
GO:0008135	translation factor activity, RNA binding	0.000481	0.0403	2.58	11696	70	1294	20	[mRpL49 - mitochondrial ribosomal protein l49, NAT1 - cg3845 gene product from transcript cg3845-ra, eIF3-S9 - cg4878 gene product from transcript cg4878-ra, CG5705 - cg5705 gene product from transcript cg5705-ra, CG6094 - cg6094 gene product from transcript cg6094-rb, eIF5B - cg10840 gene product from transcript cg10840-re, Ef2b - elongation factor 2b, eEF1delta - cg4912 gene product from transc…
GO:0043021	ribonucleoprotein complex binding	0.00049	0.0399	3.98	11696	41	789	11	[SrpRbeta - signal recognition particle receptor beta, Nmd3 - nonsense-mediated mrna 3, orb - oo18 rna-binding protein, pelo - pelota, CG9099 - cg9099 gene product from transcript cg9099-rb, CG5033 - cg5033 gene product from transcript cg5033-ra, Rbp2 - rna-binding protein 2, ecd - ecdysoneless, Letm1 - cg4589 gene product from transcript cg4589-rb, pix - pixie, Prp31 - cg6876 gene product from t…
GO:0016209	antioxidant activity	0.000495	0.039	5.69	11696	40	411	8	[PHGPx - cg12013 gene product from transcript cg12013-rc, Cat - catalase, Pxt - peroxinectin-like, Sod3 - superoxide dismutase 3, CG12896 - cg12896 gene product from transcript cg12896-ra, Trxr-1 - thioredoxin reductase-1, Jafrac1 - thioredoxin peroxidase 1, CG4009 - cg4009 gene product from transcript cg4009-rc]
GO:0015078	hydrogen ion transmembrane transporter activity	0.00063	0.0482	2.27	11696	98	1314	25	[CoIV - cytochrome c oxidase subunit iv, CG3321 - cg3321 gene product from transcript cg3321-rc, CG1746 - cg1746 gene product from transcript cg1746-ra, l(2)06225 - lethal (2) 06225, CoVIIc - cytochrome c oxidase subunit viic, ATPsyn-d - atp synthase, subunit d, CG32230 - cg32230 gene product from transcript cg32230-rc, blw - bellwether, Vha44 - vacuolar h[+] atpase 44kd c subunit, CG9603 - cg960…
GO:0004521	endoribonuclease activity	0.000641	0.0477	4.25	11696	40	688	10	[JhI-1 - juvenile hormone-inducible protein 1, rnh1 - ribonuclease h1, CG15896 - cg15896 gene product from transcript cg15896-rb, AGO2 - argonaute 2, Trax - translin associated factor x, EndoG - endonuclease g, CG2972 - cg2972 gene product from transcript cg2972-ra, CG31812 - cg31812 gene product from transcript cg31812-rb, scu - scully, Dis3 - cg6413 gene product from transcript cg6413-ra]
GO:0009055	electron transfer activity	0.00068	0.0491	2.59	11696	67	1283	19	[CoIV - cytochrome c oxidase subunit iv, CG7580 - cg7580 gene product from transcript cg7580-ra, CG3560 - cg3560 gene product from transcript cg3560-ra, Etf-QO - electron transfer flavoprotein-ubiquinone oxidoreductase, ND75 - nadh:ubiquinone reductase 75kd subunit precursor, CG18522 - cg18522 gene product from transcript cg18522-ra, CG3214 - cg3214 gene product from transcript cg3214-rb, CoVIIc …
GO:0043167	ion binding	0.000684	0.0481	1.24	11696	1904	1332	268	[CG3032 - cg3032 gene product from transcript cg3032-ra, CG9684 - cg9684 gene product from transcript cg9684-ra, PH4alphaPV - prolyl-4-hydroxylase-alpha pv, CG7156 - cg7156 gene product from transcript cg7156-rb, lkb1 - cg9374 gene product from transcript cg9374-re, CG4586 - cg4586 gene product from transcript cg4586-ra, lap - like-ap180, Pros26.4 - proteasome 26s subunit subunit 4 atpase, CG1799…
GO:1901265	nucleoside phosphate binding	0.000806	0.0552	1.37	11696	859	1314	132	[CG7156 - cg7156 gene product from transcript cg7156-rb, lkb1 - cg9374 gene product from transcript cg9374-re, CG4586 - cg4586 gene product from transcript cg4586-ra, lok - loki, Pros26.4 - proteasome 26s subunit subunit 4 atpase, Dhfr - dihydrofolate reductase, SMC2 - cg10212 gene product from transcript cg10212-ra, pix - pixie, ird5 - immune response deficient 5, Men - malic enzyme, mus205 - mu…
GO:0000166	nucleotide binding	0.000806	0.0538	1.37	11696	859	1314	132	[CG7156 - cg7156 gene product from transcript cg7156-rb, lkb1 - cg9374 gene product from transcript cg9374-re, CG4586 - cg4586 gene product from transcript cg4586-ra, lok - loki, Pros26.4 - proteasome 26s subunit subunit 4 atpase, Dhfr - dihydrofolate reductase, SMC2 - cg10212 gene product from transcript cg10212-ra, pix - pixie, ird5 - immune response deficient 5, Men - malic enzyme, mus205 - mu…
GO:0004601	peroxidase activity	0.000895	0.0582	7.11	11696	24	411	6	[PHGPx - cg12013 gene product from transcript cg12013-rc, Cat - catalase, Pxt - peroxinectin-like, CG12896 - cg12896 gene product from transcript cg12896-ra, Jafrac1 - thioredoxin peroxidase 1, CG4009 - cg4009 gene product from transcript cg4009-rc]
GO:0016684	oxidoreductase activity, acting on peroxide as acceptor	0.000895	0.0568	7.11	11696	24	411	6	[PHGPx - cg12013 gene product from transcript cg12013-rc, Cat - catalase, Pxt - peroxinectin-like, CG12896 - cg12896 gene product from transcript cg12896-ra, Jafrac1 - thioredoxin peroxidase 1, CG4009 - cg4009 gene product from transcript cg4009-rc]
Enrichment (N, B, n, b) is defined as follows:
N - is the total number of genes
B - is the total number of genes associated with a specific GO term
n - is the number of genes in the top of the user's input list or in the target set when appropriate
b - is the number of genes in the intersection
Enrichment = (b/n) / (B/N)

## Sheet: Component
GO Term	Description	P-value	FDR q-value	Enrichment	N	B	n	b	Genes
GO:0044464	cell part	3.69e-35	4.48e-32	1.28	11696	6784	1350	1000	[smg - smaug, lkb1 - cg9374 gene product from transcript cg9374-re, omd - oocyte maintenance defects, flfl - falafel, pix - pixie, ird5 - immune response deficient 5, fra - frazzled, Ak6 - adenylate kinase 6, Nsf2 - nem-sensitive fusion protein 2, stil - stand still, morgue - modifier of rpr and grim, ubiquitously expressed, Argk - arginine kinase, Galpha49B - g protein alpha49b, spt4 - cg12372 g…
GO:0044424	intracellular part	2.25e-31	1.36e-28	1.32	11696	5762	1350	877	[smg - smaug, lkb1 - cg9374 gene product from transcript cg9374-re, omd - oocyte maintenance defects, flfl - falafel, pix - pixie, ird5 - immune response deficient 5, Nsf2 - nem-sensitive fusion protein 2, Ak6 - adenylate kinase 6, stil - stand still, morgue - modifier of rpr and grim, ubiquitously expressed, Argk - arginine kinase, Galpha49B - g protein alpha49b, mod(r) - modifier of rudimentary…
GO:0044422	organelle part	3.31e-22	1.34e-19	1.5	11696	2744	1372	482	[omd - oocyte maintenance defects, flfl - falafel, Pros26.4 - proteasome 26s subunit subunit 4 atpase, CG17996 - cg17996 gene product from transcript cg17996-ra, CG3500 - cg3500 gene product from transcript cg3500-ra, fzy - fizzy, CG9603 - cg9603 gene product from transcript cg9603-ra, CG11985 - cg11985 gene product from transcript cg11985-ra, stil - stand still, mamo - maternal gene required for…
GO:0044446	intracellular organelle part	4.24e-22	1.29e-19	1.5	11696	2695	1372	475	[omd - oocyte maintenance defects, flfl - falafel, Pros26.4 - proteasome 26s subunit subunit 4 atpase, CG17996 - cg17996 gene product from transcript cg17996-ra, CG3500 - cg3500 gene product from transcript cg3500-ra, fzy - fizzy, CG9603 - cg9603 gene product from transcript cg9603-ra, CG11985 - cg11985 gene product from transcript cg11985-ra, stil - stand still, mamo - maternal gene required for…
GO:0032991	macromolecular complex	1.69e-21	4.1e-19	1.5	11696	2691	1349	466	[Yp3 - yolk protein 3, smg - smaug, omd - oocyte maintenance defects, flfl - falafel, Pros26.4 - proteasome 26s subunit subunit 4 atpase, pix - pixie, ird5 - immune response deficient 5, CG17331 - cg17331 gene product from transcript cg17331-rb, Nsf2 - nem-sensitive fusion protein 2, fzy - fizzy, CG9603 - cg9603 gene product from transcript cg9603-ra, CG11985 - cg11985 gene product from transcrip…
GO:0043234	protein complex	3.11e-21	6.3e-19	1.75	11696	1478	1314	290	[eIF3-S9 - cg4878 gene product from transcript cg4878-ra, Atg13 - autophagy-specific gene 13, omd - oocyte maintenance defects, CG12321 - cg12321 gene product from transcript cg12321-ra, Pros26.4 - proteasome 26s subunit subunit 4 atpase, CG14482 - cg14482 gene product from transcript cg14482-rb, pix - pixie, CG17331 - cg17331 gene product from transcript cg17331-rb, CG34439 - cg34439 gene produc…
GO:0098798	mitochondrial protein complex	3.01e-20	5.22e-18	3.85	11696	140	1324	61	[CoIV - cytochrome c oxidase subunit iv, CG9350 - cg9350 gene product from transcript cg9350-ra, CG12859 - cg12859 gene product from transcript cg12859-ra, CG3683 - cg3683 gene product from transcript cg3683-rc, CG14482 - cg14482 gene product from transcript cg14482-rb, CG34439 - cg34439 gene product from transcript cg34439-rb, CG32230 - cg32230 gene product from transcript cg32230-rc, Pdsw - cg8…
GO:0044455	mitochondrial membrane part	5.93e-19	9.01e-17	3.59	11696	155	1324	63	[CoIV - cytochrome c oxidase subunit iv, CG9350 - cg9350 gene product from transcript cg9350-ra, CG12859 - cg12859 gene product from transcript cg12859-ra, CG14483 - cg14483 gene product from transcript cg14483-rb, CG3683 - cg3683 gene product from transcript cg3683-rc, CG14482 - cg14482 gene product from transcript cg14482-rb, CG9399 - cg9399 gene product from transcript cg9399-re, CG34439 - cg3…
GO:0042600	chorion	6.49e-19	8.76e-17	25.11	11696	37	214	17	[CG12517 - cg12517 gene product from transcript cg12517-ra, Cp19 - chorion protein 19, Swim - secreted wg-interacting molecule, Cp16 - chorion protein 16, Cp18 - chorion protein 18, Cp15 - chorion protein 15, CG13113 - cg13113 gene product from transcript cg13113-ra, CG13299 - cg13299 gene product from transcript cg13299-ra, CG31928 - cg31928 gene product from transcript cg31928-rb, CG15570 - cg1…
GO:0044444	cytoplasmic part	1.51e-18	1.84e-16	1.46	11696	2676	1388	464	[Yp3 - yolk protein 3, smg - smaug, CtsB1 - cathepsin b1, lkb1 - cg9374 gene product from transcript cg9374-re, CG5660 - cg5660 gene product from transcript cg5660-ra, Pros26.4 - proteasome 26s subunit subunit 4 atpase, pix - pixie, CG17996 - cg17996 gene product from transcript cg17996-ra, ird5 - immune response deficient 5, CG17904 - cg17904 gene product from transcript cg17904-ra, CG3500 - cg3…
GO:0098796	membrane protein complex	8.83e-18	9.75e-16	2.6	11696	339	1328	100	[CoIV - cytochrome c oxidase subunit iv, CG9350 - cg9350 gene product from transcript cg9350-ra, CG12859 - cg12859 gene product from transcript cg12859-ra, CG3683 - cg3683 gene product from transcript cg3683-rc, CG14482 - cg14482 gene product from transcript cg14482-rb, or - orange, CG34439 - cg34439 gene product from transcript cg34439-rb, Nsf2 - nem-sensitive fusion protein 2, CG9603 - cg9603 g…
GO:0030312	external encapsulating structure	1.09e-17	1.1e-15	22.12	11696	42	214	17	[CG12517 - cg12517 gene product from transcript cg12517-ra, Cp19 - chorion protein 19, Swim - secreted wg-interacting molecule, Cp16 - chorion protein 16, Cp18 - chorion protein 18, Cp15 - chorion protein 15, CG13113 - cg13113 gene product from transcript cg13113-ra, CG13299 - cg13299 gene product from transcript cg13299-ra, CG31928 - cg31928 gene product from transcript cg31928-rb, CG15570 - cg1…
GO:0098800	inner mitochondrial membrane protein complex	1.15e-17	1.08e-15	3.87	11696	121	1324	53	[CoIV - cytochrome c oxidase subunit iv, CG12859 - cg12859 gene product from transcript cg12859-ra, CG9350 - cg9350 gene product from transcript cg9350-ra, CG3683 - cg3683 gene product from transcript cg3683-rc, CG14482 - cg14482 gene product from transcript cg14482-rb, CG34439 - cg34439 gene product from transcript cg34439-rb, CG32230 - cg32230 gene product from transcript cg32230-rc, Pdsw - cg8…
GO:0044429	mitochondrial part	4.18e-16	3.63e-14	2.31	11696	432	1349	115	[CoIV - cytochrome c oxidase subunit iv, mRpL22 - mitochondrial ribosomal protein l22, CG9350 - cg9350 gene product from transcript cg9350-ra, mRpL23 - mitochondrial ribosomal protein l23, CG12859 - cg12859 gene product from transcript cg12859-ra, Mdh2 - malate dehydrogenase 2, CG14483 - cg14483 gene product from transcript cg14483-rb, CG3683 - cg3683 gene product from transcript cg3683-rc, CG144…
GO:1902494	catalytic complex	1.12e-14	9.1e-13	1.83	11696	854	1382	185	[CG31950 - cg31950 gene product from transcript cg31950-rb, CG9684 - cg9684 gene product from transcript cg9684-ra, Rpn6 - regulatory particle non-atpase 6, CG9350 - cg9350 gene product from transcript cg9350-ra, Atg13 - autophagy-specific gene 13, CG12859 - cg12859 gene product from transcript cg12859-ra, CG12321 - cg12321 gene product from transcript cg12321-ra, flfl - falafel, Pros26.4 - prote…
GO:0000502	proteasome complex	2.1e-14	1.59e-12	5.11	11696	50	1374	30	[CG2046 - cg2046 gene product from transcript cg2046-ra, CG8858 - cg8858 gene product from transcript cg8858-ra, Rpn6 - regulatory particle non-atpase 6, CG12321 - cg12321 gene product from transcript cg12321-ra, Pros26.4 - proteasome 26s subunit subunit 4 atpase, CG13349 - cg13349 gene product from transcript cg13349-ra, Pros29 - proteasome 29kd subunit, Prosbeta3 - proteasome beta3 subunit, CG1…
GO:1905369	endopeptidase complex	2.1e-14	1.5e-12	5.11	11696	50	1374	30	[CG2046 - cg2046 gene product from transcript cg2046-ra, CG8858 - cg8858 gene product from transcript cg8858-ra, Rpn6 - regulatory particle non-atpase 6, CG12321 - cg12321 gene product from transcript cg12321-ra, Pros26.4 - proteasome 26s subunit subunit 4 atpase, CG13349 - cg13349 gene product from transcript cg13349-ra, Pros29 - proteasome 29kd subunit, Prosbeta3 - proteasome beta3 subunit, CG1…
GO:0098803	respiratory chain complex	1.28e-13	8.62e-12	4.25	11696	75	1283	35	[CoIV - cytochrome c oxidase subunit iv, CG7580 - cg7580 gene product from transcript cg7580-ra, CG3560 - cg3560 gene product from transcript cg3560-ra, CG11752 - cg11752 gene product from transcript cg11752-ra, ND42 - nadh:ubiquinone reductase 42kd subunit precursor, CG12859 - cg12859 gene product from transcript cg12859-ra, CG9350 - cg9350 gene product from transcript cg9350-ra, CG12079 - cg120…
GO:1990204	oxidoreductase complex	1.33e-13	8.51e-12	3.98	11696	87	1283	38	[Mco1 - multicopper oxidase-1, CG7580 - cg7580 gene product from transcript cg7580-ra, CG11752 - cg11752 gene product from transcript cg11752-ra, Gpo-1 - glycerophosphate oxidase-1, CG3560 - cg3560 gene product from transcript cg3560-ra, ND42 - nadh:ubiquinone reductase 42kd subunit precursor, CG12079 - cg12079 gene product from transcript cg12079-ra, CG9350 - cg9350 gene product from transcript …
GO:1905368	peptidase complex	5.83e-13	3.54e-11	4.35	11696	75	1184	33	[CG2046 - cg2046 gene product from transcript cg2046-ra, CG8858 - cg8858 gene product from transcript cg8858-ra, Rpn6 - regulatory particle non-atpase 6, CG12321 - cg12321 gene product from transcript cg12321-ra, Pros26.4 - proteasome 26s subunit subunit 4 atpase, CG13349 - cg13349 gene product from transcript cg13349-ra, Pros29 - proteasome 29kd subunit, Prosbeta3 - proteasome beta3 subunit, CG1…
GO:0043229	intracellular organelle	9.41e-13	5.44e-11	1.33	11696	3194	1283	467	[Yp3 - yolk protein 3, smg - smaug, lkb1 - cg9374 gene product from transcript cg9374-re, CtsB1 - cathepsin b1, omd - oocyte maintenance defects, flfl - falafel, CG17996 - cg17996 gene product from transcript cg17996-ra, CG3500 - cg3500 gene product from transcript cg3500-ra, CG3680 - cg3680 gene product from transcript cg3680-ra, fzy - fizzy, Ak6 - adenylate kinase 6, CG9603 - cg9603 gene produc…
GO:0043226	organelle	4.85e-12	2.68e-10	1.32	11696	3282	1283	474	[smg - smaug, Yp3 - yolk protein 3, lkb1 - cg9374 gene product from transcript cg9374-re, CtsB1 - cathepsin b1, omd - oocyte maintenance defects, flfl - falafel, CG17996 - cg17996 gene product from transcript cg17996-ra, CG3500 - cg3500 gene product from transcript cg3500-ra, CG3680 - cg3680 gene product from transcript cg3680-ra, fzy - fizzy, Ak6 - adenylate kinase 6, CG9603 - cg9603 gene produc…
GO:0030964	NADH dehydrogenase complex	1.76e-11	9.3e-10	5.04	11696	44	1266	24	[CG11752 - cg11752 gene product from transcript cg11752-ra, CG1970 - cg1970 gene product from transcript cg1970-rb, ND42 - nadh:ubiquinone reductase 42kd subunit precursor, CG12079 - cg12079 gene product from transcript cg12079-ra, CG12859 - cg12859 gene product from transcript cg12859-ra, CG9350 - cg9350 gene product from transcript cg9350-ra, ND75 - nadh:ubiquinone reductase 75kd subunit precur…
GO:0045271	respiratory chain complex I	1.76e-11	8.92e-10	5.04	11696	44	1266	24	[CG11752 - cg11752 gene product from transcript cg11752-ra, CG1970 - cg1970 gene product from transcript cg1970-rb, ND42 - nadh:ubiquinone reductase 42kd subunit precursor, CG9350 - cg9350 gene product from transcript cg9350-ra, CG12859 - cg12859 gene product from transcript cg12859-ra, CG12079 - cg12079 gene product from transcript cg12079-ra, CG12203 - cg12203 gene product from transcript cg122…
GO:0005747	mitochondrial respiratory chain complex I	1.76e-11	8.56e-10	5.04	11696	44	1266	24	[CG11752 - cg11752 gene product from transcript cg11752-ra, CG1970 - cg1970 gene product from transcript cg1970-rb, ND42 - nadh:ubiquinone reductase 42kd subunit precursor, CG12079 - cg12079 gene product from transcript cg12079-ra, CG12859 - cg12859 gene product from transcript cg12859-ra, CG9350 - cg9350 gene product from transcript cg9350-ra, ND75 - nadh:ubiquinone reductase 75kd subunit precur…
GO:0043231	intracellular membrane-bounded organelle	3.84e-09	1.79e-07	1.33	11696	2489	1265	359	[CG3032 - cg3032 gene product from transcript cg3032-ra, PH4alphaPV - prolyl-4-hydroxylase-alpha pv, lkb1 - cg9374 gene product from transcript cg9374-re, CtsB1 - cathepsin b1, CG4586 - cg4586 gene product from transcript cg4586-ra, omd - oocyte maintenance defects, Mdh2 - malate dehydrogenase 2, flfl - falafel, CG12321 - cg12321 gene product from transcript cg12321-ra, ecd - ecdysoneless, CG1799…
GO:0005739	mitochondrion	4.81e-09	2.17e-07	2.12	11696	408	988	73	[CoIV - cytochrome c oxidase subunit iv, CG12262 - cg12262 gene product from transcript cg12262-ra, mRpL22 - mitochondrial ribosomal protein l22, CG17996 - cg17996 gene product from transcript cg17996-ra, Aats-phe - phenylalanyl-trna synthetase, Men - malic enzyme, JhI-1 - juvenile hormone-inducible protein 1, Pdsw - cg8844 gene product from transcript cg8844-ra, CG3680 - cg3680 gene product from…
GO:0005829	cytosol	7.44e-09	3.23e-07	2.3	11696	412	754	61	[Atg8a - autophagy-specific gene 8a, bmm - brummer, l(1)G0196 - lethal (1) g0196, eIF3-S9 - cg4878 gene product from transcript cg4878-ra, Roc2 - cg8998 gene product from transcript cg8998-ra, CG31997 - cg31997 gene product from transcript cg31997-ra, Atg13 - autophagy-specific gene 13, CG12321 - cg12321 gene product from transcript cg12321-ra, Madm - mlf1-adaptor molecule, POSH - plenty of sh3s,…
GO:0043227	membrane-bounded organelle	1.01e-08	4.24e-07	1.31	11696	2692	1265	381	[CG3032 - cg3032 gene product from transcript cg3032-ra, PH4alphaPV - prolyl-4-hydroxylase-alpha pv, lkb1 - cg9374 gene product from transcript cg9374-re, CtsB1 - cathepsin b1, CG4586 - cg4586 gene product from transcript cg4586-ra, omd - oocyte maintenance defects, Mdh2 - malate dehydrogenase 2, lap - like-ap180, flfl - falafel, CG12321 - cg12321 gene product from transcript cg12321-ra, ecd - ec…
GO:0005838	proteasome regulatory particle	3.51e-08	1.42e-06	7.74	11696	21	863	12	[Rpn1 - regulatory particle non-atpase 1, Rpn7 - regulatory particle non-atpase 7, Rpn2 - regulatory particle non-atpase 2, Rpn6 - regulatory particle non-atpase 6, Rpn12 - regulatory particle non-atpase 12, Pros45 - cg1489 gene product from transcript cg1489-ra, Pros54 - proteasome 54kd subunit, Rpt4 - regulatory particle triple-a atpase 4, Pros26.4 - proteasome 26s subunit subunit 4 atpase, CG1…
GO:0005839	proteasome core complex	3.71e-06	0.000145	7.26	11696	15	967	9	[Pros25 - proteasome 25kd subunit, Prosalpha5 - proteasome alpha5 subunit, Prosbeta2 - proteasome beta2 subunit, Prosbeta1 - proteasome beta1 subunit, Prosbeta5 - proteasome beta5 subunit, Prosbeta3 - proteasome beta3 subunit, Pros29 - proteasome 29kd subunit, CG17331 - cg17331 gene product from transcript cg17331-rb, Pros26 - proteasome 26kd subunit]
GO:0044428	nuclear part	2.61e-05	0.000992	1.36	11696	1246	1385	200	[CG9684 - cg9684 gene product from transcript cg9684-ra, omd - oocyte maintenance defects, Pros26.4 - proteasome 26s subunit subunit 4 atpase, fzy - fizzy, CG11985 - cg11985 gene product from transcript cg11985-ra, CG8021 - cg8021 gene product from transcript cg8021-ra, stil - stand still, mamo - maternal gene required for meiosis, c(3)G - crossover suppressor on 3 of gowen, spt4 - cg12372 gene p…
GO:0000315	organellar large ribosomal subunit	4.91e-05	0.00181	3.14	11696	49	1369	18	[mRpL49 - mitochondrial ribosomal protein l49, mRpL36 - mitochondrial ribosomal protein l36, mRpL22 - mitochondrial ribosomal protein l22, mRpL37 - mitochondrial ribosomal protein l37, mRpL20 - mitochondrial ribosomal protein l20, mRpL23 - mitochondrial ribosomal protein l23, CG6094 - cg6094 gene product from transcript cg6094-rb, mRpL52 - mitochondrial ribosomal protein l52, mRpL34 - mitochondri…
GO:0005762	mitochondrial large ribosomal subunit	4.91e-05	0.00176	3.14	11696	49	1369	18	[mRpL49 - mitochondrial ribosomal protein l49, mRpL36 - mitochondrial ribosomal protein l36, mRpL22 - mitochondrial ribosomal protein l22, mRpL37 - mitochondrial ribosomal protein l37, mRpL20 - mitochondrial ribosomal protein l20, mRpL23 - mitochondrial ribosomal protein l23, CG6094 - cg6094 gene product from transcript cg6094-rb, mRpL52 - mitochondrial ribosomal protein l52, mRpL34 - mitochondri…
GO:0005819	spindle	0.00012	0.00418	2.99	11696	55	1279	18	[Grip84 - gamma-tubulin ring protein 84, Tao - cg14217 gene product from transcript cg14217-rf, gammaTub37C - gamma-tubulin at 37c, nudE - cg8104 gene product from transcript cg8104-rb, CG11120 - cg11120 gene product from transcript cg11120-ra, CG7337 - cg7337 gene product from transcript cg7337-ra, TBCB - tubulin-binding cofactor b, wac - wee augmin, sle - slender lobes, mad2 - cg17498 gene prod…
GO:0005634	nucleus	0.000136	0.00458	1.34	11696	1595	1006	184	[CG3032 - cg3032 gene product from transcript cg3032-ra, Rat1 - cg10354 gene product from transcript cg10354-ra, omd - oocyte maintenance defects, flfl - falafel, CG12321 - cg12321 gene product from transcript cg12321-ra, ecd - ecdysoneless, lok - loki, Pros29 - proteasome 29kd subunit, tub - tube, JhI-1 - juvenile hormone-inducible protein 1, SuUR - suppressor of under-replication, CG1234 - cg12…
GO:0000276	mitochondrial proton-transporting ATP synthase complex, coupling factor F(o)	0.000188	0.00617	5.92	11696	11	1257	7	[ATPsyn-d - atp synthase, subunit d, CG3321 - cg3321 gene product from transcript cg3321-rc, CG1746 - cg1746 gene product from transcript cg1746-ra, l(2)06225 - lethal (2) 06225, CG4692 - cg4692 gene product from transcript cg4692-rb, ATPsyn-b - atp synthase, subunit b, ATPsyn-Cf6 - atpase coupling factor 6]
GO:0045263	proton-transporting ATP synthase complex, coupling factor F(o)	0.000188	0.00601	5.92	11696	11	1257	7	[ATPsyn-d - atp synthase, subunit d, CG1746 - cg1746 gene product from transcript cg1746-ra, CG3321 - cg3321 gene product from transcript cg3321-rc, l(2)06225 - lethal (2) 06225, ATPsyn-Cf6 - atpase coupling factor 6, ATPsyn-b - atp synthase, subunit b, CG4692 - cg4692 gene product from transcript cg4692-rb]
GO:0070069	cytochrome complex	0.000302	0.00942	3.86	11696	26	1283	11	[CoIV - cytochrome c oxidase subunit iv, CG7580 - cg7580 gene product from transcript cg7580-ra, CG32230 - cg32230 gene product from transcript cg32230-rc, CG3560 - cg3560 gene product from transcript cg3560-ra, CG9603 - cg9603 gene product from transcript cg9603-ra, levy - cg17280 gene product from transcript cg17280-ra, CG14482 - cg14482 gene product from transcript cg14482-rb, CoVIIc - cytochr…
GO:0019774	proteasome core complex, beta-subunit complex	0.000422	0.0128	9.54	11696	11	557	5	[Prosbeta2 - proteasome beta2 subunit, Prosbeta1 - proteasome beta1 subunit, Prosbeta5 - proteasome beta5 subunit, Prosbeta3 - proteasome beta3 subunit, Pros26 - proteasome 26kd subunit]
GO:0008541	proteasome regulatory particle, lid subcomplex	0.000485	0.0144	6.78	11696	12	863	6	[Rpn7 - regulatory particle non-atpase 7, Rpn6 - regulatory particle non-atpase 6, Rpn12 - regulatory particle non-atpase 12, CG13349 - cg13349 gene product from transcript cg13349-ra, CG13779 - cg13779 gene product from transcript cg13779-ra, Rpn3 - regulatory particle non-atpase 3]
GO:0034399	nuclear periphery	0.000496	0.0143	4.45	11696	22	1076	9	[LamC - lamin c, koi - klaroid, sn - singed, gcl - germ cell-less, CG11138 - cg11138 gene product from transcript cg11138-re, CSN5 - cop9 complex homolog subunit 5, CG1542 - cg1542 gene product from transcript cg1542-ra, Karybeta3 - karyopherin beta 3, e(y)2 - enhancer of yellow 2]
GO:0008540	proteasome regulatory particle, base subcomplex	0.000542	0.0153	6.97	11696	14	719	6	[Rpn1 - regulatory particle non-atpase 1, Rpn2 - regulatory particle non-atpase 2, Pros54 - proteasome 54kd subunit, Pros45 - cg1489 gene product from transcript cg1489-ra, Rpt4 - regulatory particle triple-a atpase 4, Pros26.4 - proteasome 26s subunit subunit 4 atpase]
GO:0034518	RNA cap binding complex	0.000585	0.0162	12.52	11696	8	467	4	[LSm1 - cg4279 gene product from transcript cg4279-ra, bsf - bicoid stability factor, Cbp20 - cap binding protein 20, CG13807 - cg13807 gene product from transcript cg13807-ra]
GO:0043228	non-membrane-bounded organelle	0.000634	0.0171	1.43	11696	773	1141	108	[bmm - brummer, smg - smaug, Yp3 - yolk protein 3, SMC2 - cg10212 gene product from transcript cg10212-ra, tmod - tropomodulin, LSm1 - cg4279 gene product from transcript cg4279-ra, SuUR - suppressor of under-replication, fzy - fizzy, Orc6 - origin recognition complex subunit 6, mamo - maternal gene required for meiosis, smt3 - cg4494 gene product from transcript cg4494-ra, LSm3 - cg31184 gene pr…
GO:0043232	intracellular non-membrane-bounded organelle	0.000634	0.0167	1.43	11696	773	1141	108	[bmm - brummer, smg - smaug, Yp3 - yolk protein 3, SMC2 - cg10212 gene product from transcript cg10212-ra, tmod - tropomodulin, LSm1 - cg4279 gene product from transcript cg4279-ra, SuUR - suppressor of under-replication, fzy - fizzy, Orc6 - origin recognition complex subunit 6, mamo - maternal gene required for meiosis, smt3 - cg4494 gene product from transcript cg4494-ra, LSm3 - cg31184 gene pr…
GO:1990234	transferase complex	0.000795	0.0205	1.55	11696	376	1382	69	[CG13088 - cg13088 gene product from transcript cg13088-ra, Caf1 - chromatin assembly factor 1 subunit, CG31950 - cg31950 gene product from transcript cg31950-rb, CG9669 - cg9669 gene product from transcript cg9669-rb, Roc2 - cg8998 gene product from transcript cg8998-ra, Atg13 - autophagy-specific gene 13, CG7148 - cg7148 gene product from transcript cg7148-ra, CG9003 - cg9003 gene product from …
GO:0030496	midbody	0.000842	0.0213	4.75	11696	22	895	8	[pav - pavarotti, tum - tumbleweed, Synd - syndapin, Cam - calmodulin, Noa36 - cg10009 gene product from transcript cg10009-ra, ial - ipli-aurora-like kinase, cindr - cin85 and cd2ap orthologue, smt3 - cg4494 gene product from transcript cg4494-ra]
GO:0005737	cytoplasm	0.000925	0.0229	1.27	11696	1486	1308	211	[smg - smaug, CG7156 - cg7156 gene product from transcript cg7156-rb, lkb1 - cg9374 gene product from transcript cg9374-re, omd - oocyte maintenance defects, flfl - falafel, ecd - ecdysoneless, Pli - pellino, tmod - tropomodulin, pix - pixie, ird5 - immune response deficient 5, Nsf2 - nem-sensitive fusion protein 2, Ak6 - adenylate kinase 6, fzy - fizzy, cact - cactus, mamo - maternal gene requir…
GO:0045277	respiratory chain complex IV	0.000944	0.0229	4.94	11696	14	1185	7	[CoIV - cytochrome c oxidase subunit iv, CG32230 - cg32230 gene product from transcript cg32230-rc, CG9603 - cg9603 gene product from transcript cg9603-ra, levy - cg17280 gene product from transcript cg17280-ra, CoVIIc - cytochrome c oxidase subunit viic, CoVa - cytochrome c oxidase subunit va, cype - cyclope]
GO:0005751	mitochondrial respiratory chain complex IV	0.000944	0.0225	4.94	11696	14	1185	7	[CoIV - cytochrome c oxidase subunit iv, CG32230 - cg32230 gene product from transcript cg32230-rc, CG9603 - cg9603 gene product from transcript cg9603-ra, levy - cg17280 gene product from transcript cg17280-ra, CoVIIc - cytochrome c oxidase subunit viic, CoVa - cytochrome c oxidase subunit va, cype - cyclope]
GO:0015934	large ribosomal subunit	0.000971	0.0227	2.18	11696	102	1369	26	[mRpL49 - mitochondrial ribosomal protein l49, mRpL22 - mitochondrial ribosomal protein l22, mRpL23 - mitochondrial ribosomal protein l23, mRpL2 - mitochondrial ribosomal protein l2, mRpL33 - mitochondrial ribosomal protein l33, mRpL4 - mitochondrial ribosomal protein l4, mRpL16 - mitochondrial ribosomal protein l16, mRpL10 - mitochondrial ribosomal protein l10, RpL39 - ribosomal protein l39, RpL…
GO:0000775	chromosome, centromeric region	0.000998	0.0229	3.08	11696	37	1336	13	[flfl - falafel, Noa36 - cg10009 gene product from transcript cg10009-ra, CG11788 - cg11788 gene product from transcript cg11788-ra, Cap-G - cg34438 gene product from transcript cg34438-rf, Mis12 - cg18156 gene product from transcript cg18156-ra, SuUR - suppressor of under-replication, PPP4R2r - protein phosphatase 4 regulatory subunit 2-related protein, CycB - cyclin b, Su(var)3-7 - suppressor o…
Enrichment (N, B, n, b) is defined as follows:
N - is the total number of genes
B - is the total number of genes associated with a specific GO term
n - is the number of genes in the top of the user's input list or in the target set when appropriate
b - is the number of genes in the intersection
Enrichment = (b/n) / (B/N)
