# Supplementary material for: Aging in the Drosophila ovary: contrasting changes in the expression of the piRNA machinery and mitochondria but no global release of transposable elements
Source: BMC Genomics. 2019 Apr 23;20:305. doi: 10.1186/s12864-019-5668-3 (PMC6480902; doi:10.1186/s12864-019-5668-3)
Supplement: Supplementary file 5 — Table S3. Gene RPKM values for individual samples with p-values for strain-by-age effects. (XLSX 2403 kb) [file 12864_2019_5668_MOESM5_ESM.xlsx]

## Sheet: supptable2v2.csv
				3-4d (young) egg chamber							32-34d (old) egg chamber							Age (control for strain): FDR adjusted p-value	Interaction: FDR adjusted p-value
				Ral_237			Ral_321				Ral_237			Ral_321
ID	Chromosome	Chromosome_.start	Chromosome_.end	A3Y_RPKM	D3Y_RPKM	B1Y_28160_RPKM	K1Y_RPKM	K3Y_RPKM	K4Y_RPKM	B1Y_29655_RPKM	A3O_RPKM	D3O_RPKM	B1O2_28160_RPKM	K1O_RPKM	K3O_RPKM	K4O_RPKM	B1O_29655_RPKM	~strain+age	~strain+age+strain:age
128up	2R	7924810	7926357	80.1377	70.1208	68.2248	87.7007	89.8637	94.3545	106.977	80.1035	113.804	83.6346	108.879	125.658	104.067	113.235	0.380449	0.940414
14-3-3epsilon	3R	14068252	14074388	644.402	500.486	426.289	608.985	658.034	637.45	467.468	680.647	557.455	655.008	774.73	740.706	582.297	673.637	0.454414	0.949633
14-3-3zeta	2R	5987183	5997192	191.631	215.008	161.73	199.481	183.748	214.25	183.25	188.366	198.966	191.708	199.004	210.07	165.286	210.828	0.554152	0.949633
140up	3R	9949939	9951252	20.2041	16.4385	10.9557	20.0699	23.4738	21.8994	13.632	19.1822	23.1125	20.3725	15.3224	24.2608	14.9706	23.1383	0.966913	0.91902
18w	2R	15999015	16004437	0.51877	0	1.32838	0.331722	0.473979	0.592636	0	1.16131	0.640545	1.29434	0.884682	0.746514	0.806747	0.858518	0.30511	0.99013
26-29-p	3L	13987334	13989678	990.882	1012.14	701.315	1009.4	976.285	823.108	931.911	978.131	825.193	1034.97	809.333	838.288	846.508	763.376	0.266182	0.719737
312	3L	1351138	1352853	8.64952	9.29213	7.74113	10.2172	6.44493	7.8869	10.0837	6.97431	10.8873	7.11594	7.81915	7.8202	6.26842	9.35087	0.568232	0.987837
4EHP	3R	19889307	19934671	34.1438	33.6956	19.8758	45.9111	40.361	35.7756	23.9306	45.2499	31.1483	36.82	44.0791	52.7424	38.7992	45.4672	0.926118	0.949633
5-HT1A	2R	14954663	15009463	0	0	0	0	0	0	0	0	0	0	0	0	0	0	NA	NA
5-HT1B	2R	14909829	14920128	0.0334269	0	0	0	0	0	0.59908	0	0	0.0216223	0.0478837	0	0	0	0.666329	0.948734
5-HT2	3R	438596	459026	0	0	0	0.0215002	0	0	0	0	0	0	0.0756883	0	0	0	NA	0.977934
5-HT7	3R	26794863	26842569	0	0	0	0	0	0	0	0	0	0	0.0551667	0	0	0	NA	NA
5PtaseI	3R	20866148	20870857	10.1034	8.67354	6.85742	13.1758	10.9452	12.3853	13.5988	9.09236	8.54844	10.525	14.2987	13.4879	17.2264	15.008	0.776205	0.979387
5SrRNA-Psi:CR33356	2R	15652525	15652668	0	0	0	0	0	0	0	0	0	0	0	0	8.73963	0	NA	NA
5SrRNA-Psi:CR33363	2R	15649931	15650075	7.4412	0	42.8719	0.378493	4.19921	0	0	8.7453	3.01479	0	57.2945	0	78.1104	0	0.585873	0.797148
5SrRNA-Psi:CR33371	2R	15646978	15647115	0	0	0	0	0	0	0	0	0	0	0	0	0	0	NA	NA
5SrRNA-Psi:CR33416	2R	15630380	15630523	0	0	0	0	0	0	0	0	0	0	1.34175	0	4.36981	0	NA	NA
5SrRNA:CR33353	2R	15653648	15653783	0	0	0	0	0	0	0	0	0	0	0	0	0	0	NA	NA
5SrRNA:CR33354	2R	15653279	15653414	0	0	0	0	0	0	0	0	0	0	0	0	0	0	NA	NA
5SrRNA:CR33355	2R	15652913	15653048	0	0	0	0	0	0	0	0	0	0	0	0	0	0	NA	NA
5SrRNA:CR33357	2R	15652152	15652287	0	0	0	0.403726	0	0	1.77816	0	0	0.641783	0	0	0	0	NA	NA
5SrRNA:CR33358	2R	15651793	15651928	0	0	0	0	0	0	0	0	0	0	0	0	0	0	NA	NA
5SrRNA:CR33359	2R	15651417	15651552	0	0	0	0	0	0	0	0	0	0	0	0	0	0	NA	NA
5SrRNA:CR33360	2R	15651048	15651183	0	0	0	0	0	0	0	0	0	0	0	0	0	0	NA	NA
5SrRNA:CR33361	2R	15650679	15650814	0	0	0	0	0	0	0	0	0	0	0	0	0	0	NA	NA
5SrRNA:CR33362	2R	15650306	15650441	0	0	0	0	0	0	0	0	0	0	0	0	0	0	NA	NA
5SrRNA:CR33364	2R	15649572	15649707	0	0	0	0	0	0	0	0	0	0	0	0	0	0	NA	NA
5SrRNA:CR33365	2R	15649206	15649341	0	0	0	0	0	0	0	0	0	0	0	0	0	0	NA	NA
5SrRNA:CR33366	2R	15648847	15648982	0	0	0	0	0	0	0	0	0	0	0	0	4.62876	0	NA	NA
5SrRNA:CR33367	2R	15648471	15648606	0	0	0	0	0	0	0	0	0	0	4.26378	0.611882	9.25753	0	NA	NA
5SrRNA:CR33368	2R	15648095	15648230	0	0	0	0	0	0	0	0	0	0	0	0	0	0	NA	NA
5SrRNA:CR33369	2R	15647719	15647854	0	0	0	0	0	0	0	0	0	0	0	0	0	0	NA	NA
5SrRNA:CR33370	2R	15647346	15647481	0	0	0	0	0	0	0	0	0	0	0	0	0	0	NA	NA
5SrRNA:CR33372	2R	15646605	15646740	0	0	0	0	0	0	0	0	0	0	0	0	0	0	NA	NA
5SrRNA:CR33373	2R	15646239	15646374	0	0	0	0	0	0	0	0	0	0	0	0	0	0	NA	NA
5SrRNA:CR33374	2R	15645866	15646001	0	0	0	0	0	0	0	0	0	0	0	0	0	0	NA	NA
5SrRNA:CR33375	2R	15645497	15645632	0	0	0	0	0	0	0	0	0	0	0	0	0	0	NA	NA
5SrRNA:CR33376	2R	15645128	15645263	0	0	0	0	0	0	0	0	0	0	0	0	0	0	NA	NA
5SrRNA:CR33377	2R	15644759	15644894	0	0	0	0	0	0	0	0	0	0	0	0	0	0	NA	NA
5SrRNA:CR33378	2R	15644383	15644518	0	0	0	0	0	0	0	0	0	0	0	0	0	0	NA	NA
5SrRNA:CR33379	2R	15644014	15644149	0	0	0	0	0	0	0	0	0	0	0	0	0	0	NA	NA
5SrRNA:CR33380	2R	15643645	15643780	0	0	0	0	0	0	0	0	0	0	0	0	0	0	NA	NA
5SrRNA:CR33381	2R	15643276	15643411	0	0	0	0	0	0	0	0	0	0	0	0	0	0	NA	NA
5SrRNA:CR33382	2R	15642907	15643042	0	0	0	0	0	0	0	0	0	0	0	0	0	0	NA	NA
5SrRNA:CR33383	2R	15642538	15642673	0	0	0	0	0	0	0	0	0	0	0	0	0	0	NA	NA
5SrRNA:CR33384	2R	15642169	15642304	0	0	0	0	0	0	0	0	0	0	0	0	0	0	NA	NA
5SrRNA:CR33385	2R	15641800	15641935	0	0	0	0	0	0	0	0	0	0	0	0	0	0	NA	NA
5SrRNA:CR33386	2R	15641431	15641566	0	0	0	0	0	0	0	0	0	0	0	0	0	0	NA	NA
5SrRNA:CR33387	2R	15641062	15641197	0	0	0	0	0	0	0	0	0	0	0	0	0	0	NA	NA
5SrRNA:CR33388	2R	15640693	15640828	0	0	0	0	0	0	0	0	0	0	0	0	0	0	NA	NA
5SrRNA:CR33389	2R	15640320	15640455	0	0	0	0	0	0	0	0	0	0	1.42126	0	0	0	NA	NA
5SrRNA:CR33390	2R	15639961	15640096	0	0	0	0	0	0	0	0	0	0	0	0	0	0	NA	NA
5SrRNA:CR33391	2R	15639600	15639734	0.999564	0	0	0	0	0	0	0	0	0	1.43187	0	0	0	NA	NA
5SrRNA:CR33392	2R	15639231	15639366	0	0	0	0	0	0	0	0	0	0	0	0	0	0	NA	NA
5SrRNA:CR33393	2R	15638862	15638997	0	0	0	0	0	0	0	0	0	0	0	0	0	0	NA	NA
5SrRNA:CR33394	2R	15638493	15638628	0	0	0	0	0	0	0	0	0	0	0	0	0	0	NA	NA
5SrRNA:CR33395	2R	15638124	15638259	0	0	0	0	0	0	0	0	0	0	0	0	0	0	NA	NA
5SrRNA:CR33396	2R	15637755	15637890	0	0	0	0	0	0	0	0	0	0	0	0	0	0	NA	NA
5SrRNA:CR33397	2R	15637382	15637517	0	0	0	0	0	0	0	0	0	0	0	0	0	0	NA	NA
5SrRNA:CR33398	2R	15637016	15637151	0	0	0	0	0	0	0	0	0	0	0	0	0	0	NA	NA
5SrRNA:CR33399	2R	15636647	15636782	0	0	0	0	0	0	0	0	0	0	0	0	0	0	NA	NA
5SrRNA:CR33400	2R	15636278	15636413	0	0	0	0	0	0	0	1.55472	0	0	0	0	0	0	NA	NA
5SrRNA:CR33401	2R	15635909	15636044	0.99216	0	0	0	0	0	1.77816	0	0	0	0	0	0	0	NA	NA
5SrRNA:CR33402	2R	15635547	15635682	0	0	0	0	0	0	0	0	0	0	0	0	0	0	NA	NA
5SrRNA:CR33403	2R	15635181	15635316	0	0	0	0.403726	0	0.506426	1.77816	0	0	1.28357	0	0	0	0	NA	NA
5SrRNA:CR33404	2R	15634822	15634957	0	0	0	0	0	0	0	0	0	0	0	0	0	0	NA	NA
5SrRNA:CR33405	2R	15634447	15634581	0	0	0	0	0	0	0	0	0	0	0	0	0	0	NA	NA
5SrRNA:CR33406	2R	15634078	15634213	0	0	0	0	0	0	0	0	0	0	0	0	0	0	NA	NA
5SrRNA:CR33407	2R	15633705	15633840	0	0	0	0	0	0	0	1.55472	0	0	5.68504	0.611882	23.1438	0	0.397693	0.91902
5SrRNA:CR33408	2R	15633332	15633467	0	0	0	0	0	0	0	0	0	0	0	0	0	0	NA	NA
5SrRNA:CR33409	2R	15632966	15633101	0	0	0	0	0	0	0	0	0	0	0	0	0	0	NA	NA
5SrRNA:CR33410	2R	15632600	15632735	0	0	0	0	0	0	0	0	0	0	0	0	0	0	NA	NA
5SrRNA:CR33411	2R	15632224	15632359	0	0	0	0	0	0	0	0	0	0	0	0	0	0	NA	NA
5SrRNA:CR33412	2R	15631865	15632000	0	0	0	0	0	0	0	0	0	0	0	0	0	0	NA	NA
5SrRNA:CR33413	2R	15631499	15631634	0	0	0	0	0	0	0	0	0	0	0	0	0	0	NA	NA
5SrRNA:CR33414	2R	15631133	15631268	0	0	0	0	0	0	0	0	0	0	0	0	0	0	NA	NA
5SrRNA:CR33415	2R	15630757	15630892	0	0	0	0	0	0	0	0	0	0	0	0	0	0	NA	NA
5SrRNA:CR33417	2R	15630007	15630142	0	0	0	0	0	0	0	0	0	0	0	0	0	0	NA	NA
5SrRNA:CR33418	2R	15629641	15629776	0	0	0	0	0	0	0	0	0	0	0	0	0	0	NA	NA
5SrRNA:CR33419	2R	15629272	15629407	1.98432	0	0	0	0	0	0	0	0	0.641783	0	0.611882	0	0	NA	NA
5SrRNA:CR33420	2R	15628910	15629045	0	0	0	0	0	0	0	1.55472	0	0	0	0	0	0	NA	NA
5SrRNA:CR33421	2R	15628544	15628679	0	0	0	0	0	0	0	0	0	0	0	0	0	0	NA	NA
5SrRNA:CR33422	2R	15628168	15628303	0	0	0	0	0	0	0	0	0	0	0	0	0	0	NA	NA
5SrRNA:CR33423	2R	15627809	15627944	0	0	0	0	0	0	0	1.55472	0	0	2.84252	0	0	0	NA	NA
5SrRNA:CR33424	2R	15627440	15627575	0	0	0	0	0	0	0	0	0	0	0	0	0	0	NA	NA
5SrRNA:CR33425	2R	15627074	15627209	0	0	0	0	0	0	0	0	0	0	0	0	0	0	NA	NA
5SrRNA:CR33426	2R	15626698	15626833	0	0	0	0	0	0	0	0	0	0	0	0	0	0	NA	NA
5SrRNA:CR33427	2R	15626322	15626457	0	0	0	0	0	0	0	0	0	0	0	0	0	0	NA	NA
5SrRNA:CR33428	2R	15625956	15626091	0	0	0	0	0	0	0	0	0	0	0	0	4.62876	0	NA	NA
5SrRNA:CR33429	2R	15625590	15625725	0	0	0	0	0	0.506426	1.77816	0	0	0	1.42126	0	0	0	NA	NA
5SrRNA:CR33430	2R	15625228	15625363	0	0	0	0	0	0	0	0	0	0	0	0	0	0	NA	NA
5SrRNA:CR33431	2R	15624859	15624994	0	0	0	0	0	0	0	0	0	0	0	0	0	0	NA	NA
5SrRNA:CR33432	2R	15624490	15624625	0	0	0	0	0	0	0	0	0	0	0	0	0	0	NA	NA
5SrRNA:CR33433	2R	15624121	15624256	0	0	0	0	0	0	0	0	0	0	0	0	0	0	NA	NA
5SrRNA:CR33434	2R	15623752	15623887	0	0	0	0	0	0	0	0	0	0	0	0	0	0	NA	NA
5SrRNA:CR33435	2R	15623383	15623518	0	0	0	0	0	0	0	0	0	0	0	0	0	0	NA	NA
5SrRNA:CR33436	2R	15623014	15623149	0	0	0	0	0	0	0	0	0	0	0	0	0	0	NA	NA
5SrRNA:CR33437	2R	15622645	15622780	0	0	0	0	0	0	0	0	0	0	0	0	0	0	NA	NA
5SrRNA:CR33438	2R	15622276	15622411	0	0	0	0	0	0	0	0	0	0	0	0	0	0	NA	NA
5SrRNA:CR33439	2R	15621900	15622035	0	0	7.62167	0	0	0	3.55632	0	0	0	0	0	0	0.351843	NA	NA
5SrRNA:CR33440	2R	15621541	15621676	0	0	0	0	0	0	0	0	0	0	0	0	0	0	NA	NA
5SrRNA:CR33441	2R	15621175	15621310	0	0	7.62167	0	0	0	0	0	0	0	2.84252	0	18.5151	0	0.651398	0.823145
5SrRNA:CR33442	2R	15620792	15620927	0	0	7.62167	0	0	0	0	0	0	0.641783	0	0	4.62876	0	NA	NA
5SrRNA:CR33443	2R	15620430	15620565	0.99216	0	0	0	0	0	0	0	0	0	2.84252	0	13.8863	0	NA	NA
5SrRNA:CR33444	2R	15620054	15620189	0	0	0	0	0	0	0	0	0	0	0	0	0	0	NA	NA
5SrRNA:CR33445	2R	15619674	15619809	0	0	0	0	0	0	0	0	0	0	0	0	0	0	NA	NA
5SrRNA:CR33446	2R	15619272	15619407	0.99216	0	0	0.807452	0	0.506426	1.77816	0	0	0.641783	0	0	0	0.703687	NA	NA
5SrRNA:CR33447	2R	15618913	15619048	0	0	0	0	0	0	0	0	0	0	0	0	0	0	NA	NA
5SrRNA:CR33448	2R	15618547	15618682	0	0	0	0	0	0	0	0	0	0	0	0	0	0	NA	NA
5SrRNA:CR33449	2R	15618174	15618309	0	0	0	0	0	0	0	0	0	0	0	0	0	0	NA	NA
5SrRNA:CR33450	2R	15617808	15617943	0	0	0	0	0	0	0	0	0	0	0	0	0	0	NA	NA
5SrRNA:CR33451	2R	15617425	15617560	0	0	0	0	0	0	0	0	0	0	0	0	0	0.703687	NA	NA
5SrRNA:CR33452	2R	15617066	15617201	0	0	0	0	0	0	0	0	0	0	0	0	0	0	NA	NA
7B2	3R	1202475	1203701	0	0	0	0	0	0	0	0	0	0.147098	0	0.140245	0	0	NA	NA
7SLRNA	3R	2648219	2648518	3021.08	87.8712	16307.9	423.082	1882.82	278.5	345.224	777.776	288.935	127.788	2802.97	481.259	3228.91	321.213	0.68828	0.26153
825-Oak	3L	19464755	19465328	0	0.65533	0	0	0	0	0	0	0	0	0	0	0	0	NA	NA
a	2R	18024493	18060346	4.66315	5.8635	8.38383	5.64207	6.13084	6.45693	4.84548	5.24718	8.20022	3.96301	12.5071	9.37709	12.1505	8.23313	0.355202	0.548738
a10	3L	17016221	17016841	0	0	0	0.287868	0	0	0	0	0	0.152536	0	0	0	0.0836247	NA	NA
A16	2L	13019574	13021307	63.7723	43.559	32.5083	58.0671	58.3137	54.704	88.7185	51.0453	64.1146	50.5457	58.7875	58.8122	46.8318	64.7394	0.730055	0.864693
a5	2L	1329160	1329904	0	0	0	0	0	0	0	0	0	0	0	0	0	0	NA	NA
a6	X	1587647	1589922	33.2127	24.539	26.5379	22.4424	21.205	20.2009	22.9189	28.7764	26.9121	27.4819	30.0394	27.5472	35.3441	29.7889	0.439853	0.540296
Aac11	2L	17475490	17477886	40.4608	21.1759	25.7642	35.803	32.2155	34.7847	19.4394	39.3609	22.435	30.9728	44.262	44.2726	33.9574	37.6802	0.660424	0.939484
Aats-ala	2L	8378261	8381756	90.3438	92.4029	91.841	94.6708	83.4344	88.5868	102.491	95.1081	81.8917	95.1733	83.5756	83.4151	91.2876	88.2565	0.235558	0.91902
Aats-ala-m	3L	5139204	5142954	12.4481	11.061	12.1125	17.0871	17.3276	12.5383	11.3779	14.8248	10.6246	12.8834	18.0101	18.9365	23.2299	16.4215	0.519456	0.940414
Aats-arg	X	15735795	15738169	49.8825	53.2434	43.4349	67.822	60.1282	60.1903	74.1997	44.8915	50.2955	47.1403	60.5668	65.5951	56.5678	63.161	0.238123	0.949633
Aats-asn	2L	19129861	19131960	96.8179	113.861	109.724	93.1595	90.4899	104.236	126.908	100.826	90.8439	100.979	91.3988	96.2745	108.129	102.763	0.303533	1
Aats-asp	2R	8767823	8770675	107.264	101.416	99.5563	116.72	104.023	102.287	98.8374	115.584	133.166	115.224	128.868	137.234	115.779	138.83	0.113652	1
Aats-cys	2R	12030654	12033415	46.6667	35.5507	20.1257	46.352	42.0126	43.5446	27.9766	36.5207	38.7426	40.6371	41.2043	50.3232	43.7978	44.5761	0.865909	0.99998
Aats-gln	3R	21088988	21091457	62.4952	68.4866	49.175	63.7965	71.0855	58.8143	48.0297	67.4122	60.3104	62.1469	77.2453	73.6377	79.977	74.9901	0.502116	0.892887
Aats-glupro	3R	19777851	19784117	41.4599	33.8504	42.1891	47.6889	43.9429	37.2811	33.7469	52.0588	42.1971	45.0411	43.1295	50.5786	52.5025	47.3597	0.379088	0.964859
Aats-gly	3L	15088255	15090790	65.9933	65.2419	52.3595	75.5302	68.1613	64.8884	65.0553	67.5614	57.0276	61.896	74.553	74.0015	74.6902	69.0654	0.682736	0.997743
Aats-his	X	18409431	18414480	81.9858	97.7972	103.279	71.8356	90.8305	97.677	104.375	91.8503	100.184	88.0224	95.035	96.901	111.084	95.7329	0.861892	0.982442
Aats-ile	3L	22281761	22285918	59.4687	49.3629	53.4199	71.1606	68.1238	63.1918	49.2995	72.7359	65.508	67.141	72.0371	79.6041	74.6344	73.8115	0.147096	0.91902
Aats-leu	3L	4825857	4829039	22.2496	22.1135	20.4693	24.4504	24.5102	20.0161	20.1369	24.9137	19.2882	21.258	24.6835	28.6485	33.9791	28.9781	0.544876	0.855095
Aats-lys	X	9500395	9502917	128.834	161.004	139.183	134.983	124.478	127.425	180.229	129.572	135.382	120.227	129.075	140.536	133.316	138.551	0.274108	1
Aats-met	3R	10077211	10085708	14.5307	19.7183	12.7096	14.1087	10.2296	13.108	7.99312	15.4428	12.8234	15.1226	12.8806	11.978	11.0747	15.1017	0.881867	0.94199
Aats-phe	2R	9855851	9857407	23.3294	19.7075	17.9906	19.0962	22.7723	21.0114	20.8249	17.3612	18.9767	19.8102	14.0644	11.2768	12.1867	11.8508	0.00283066	0.276092
Aats-pro	3L	2650160	2651834	12.5598	10.8294	18.6075	9.19943	10.1253	10.7153	3.69804	12.7929	11.3403	9.63319	11.0521	8.90774	10.045	11.8349	0.955651	0.91421
Aats-ser	3R	11166406	11167939	0.174744	0	0.671184	0.106659	0.394446	0.178389	0.782946	0.547651	1.13276	0.169551	0.375479	0.26942	1.22286	0.0929527	0.753357	0.939484
Aats-thr	2L	12103733	12106894	93.1039	89.9261	81.9394	101.545	102.787	105.857	116.521	102.596	102.564	92.6533	105.503	92.2522	111.375	98.7803	0.644984	0.739321
Aats-trp	3R	5089538	5092670	26.9525	31.7687	24.8736	35.8343	36.3388	35.3127	34.0829	28.6567	33.9972	28.0247	34.7548	40.8942	38.0845	39.4611	0.994279	0.979402
Aats-tyr	3L	16410446	16412395	71.5973	75.3407	69.9156	75.9832	62.1463	69.645	94.8787	76.6576	99.3138	74.9152	65.6226	76.4766	74.3066	86.6598	0.948824	0.91902
Aats-val	2R	9086355	9090217	48.5739	40.1917	48.8672	46.5776	50.9223	47.4824	40.6067	50.2105	32.9638	42.952	35.7752	43.9538	56.2413	48.6825	0.444946	0.992524
aay	3L	9416352	9417904	1.12193	4.12368	1.9889	0.210707	0.292213	0.220256	2.32008	1.35237	1.95806	0.11165	0.370883	0.212897	3.22105	0.214234	0.772916	0.939484
ab	2L	11210680	11261080	0	0	0	0	0	0	0	0	0	0	0	0.0153625	0	0	NA	NA
abba	2R	14874845	14896469	0.146331	0.0613328	0	0	0.0825773	0.0871399	0.262256	0.114651	0	0.0157758	0.209618	0.18049	0	0.0518924	0.702016	0.91902
ABCB7	3L	1618391	1623413	20.443	17.582	22.7744	31.8699	27.0181	25.1381	30.6904	19.4147	24.8115	18.0322	29.3478	30.0453	32.8234	36.1066	0.979563	1
abd-A	3R	12633348	12655769	0	0.406402	0.206902	0	0	0	0	0	0	0	0.154329	0.0166105	0	0.0382054	0.64966	0.851143
Abd-B	3R	12752931	12797958	0	0.305464	0	0	0.058753	0	0	0	0	0.033673	0	0	0	0.0061535	0.886203	0.921115
Abi	3R	9944981	9948142	43.1932	45.884	27.7867	44.676	49.7101	38.3651	26.2169	51.5132	38.2751	47.4838	50.5202	56.0973	51.1223	43.1602	0.48489	0.985448
Abl	3L	16615460	16641674	27.5768	13.6011	24.654	24.5872	30.6994	20.2443	8.94733	25.6732	11.5579	23.9508	26.6478	28.7361	31.0547	23.9145	0.886203	0.91902
abo	2L	10973441	10975273	14.4883	6.64191	19.709	13.3264	12.0085	11.8632	12.1716	13.4801	15.4085	10.1528	23.7811	20.5696	25.3474	21.622	0.268988	0.618356
abs	3R	58764	60763	22.7145	13.4803	9.77968	22.9572	24.3508	20.4521	25.6983	23.8341	18.8941	18.2903	22.9399	27.149	31.5724	28.371	0.604344	0.949633
ac	X	264063	264980	0	0	0	0	0	0	0	0	0	0	0	0	0	0	NA	NA
Ac13E	X	15404908	15416196	2.39081	1.26826	2.43923	1.33768	1.49675	1.05826	0	1.99029	0.605396	1.65525	1.63214	1.40534	1.39425	1.27838	0.99858	0.91421
Ac3	2L	21632598	21647967	0.0258974	0.651275	2.3873	0.126457	0	0.0396563	0	0.0811629	0.167877	0.0670075	0	0.1118	0	0.128574	0.403471	0.840047
Ac76E	3L	19932385	19971065	0.0504393	0	0	0.0205246	0.142319	0	0	0	0	0.228388	0.0361269	0	0	0.0804913	0.866629	0.977731
Ac78C	3L	21129544	21164991	0	0	0	0.0768851	0.0710837	0.171454	0	0.0986931	0	0.0543202	0.120295	0.155368	0	0.0372248	0.78985	0.961395
AcCoAS	3L	21264305	21273343	22.7155	11.6349	18.6442	18.1471	16.7778	15.5627	10.5345	23.3538	21.1411	29.1419	20.3712	21.1889	26.0073	23.9646	0.0783186	1
Ace	3R	9053963	9085240	0	0	0	0.0844073	0	0	0	0	0	0	0.0424491	0.146202	0	0	NA	NA
Acer	2L	8521898	8524991	24.8679	64.709	25.2777	42.54	36.9557	32.6556	24.5562	39.3063	30.5971	27.9497	24.4184	29.1426	33.7231	26.5519	0.326444	0.99013
Acf1	3R	27619810	27625533	97.4389	71.6536	95.397	73.316	79.4537	59.9982	57.4716	90.4752	72.3113	87.3883	59.9136	69.8728	75.2418	60.5389	0.399438	1
achi	2R	8399034	8402556	7.01293	6.59678	5.34613	10.1295	10.4527	9.31787	4.6053	9.6471	12.3194	8.55326	11.8097	13.1731	15.235	13.0043	0.0584906	0.985093
acj6	X	15246389	15272487	0	0	0	0	0	0	0	0	0	0	0	0	0	0	NA	NA
Ack	3L	4108204	4114161	18.2036	13.1566	15.9815	18.9229	19.3022	16.5687	19.5748	18.3136	10.9078	17.7912	20.642	23.9246	24.55	19.887	0.872514	0.940414
Acon	2L	21168355	21173017	152.035	134.944	114.184	159.044	138.274	137.158	112.345	148.316	133.392	148.588	119.748	133.954	144.486	132.982	0.577272	0.878562
Acox57D-d	2R	17276900	17279944	28.5537	31.2854	31.4002	27.36	29.8197	24.3111	24.8439	36.7604	34.5614	34.6793	28.3435	31.8579	35.9287	28.4237	0.529106	0.949633
Acox57D-p	2R	17273858	17276788	26.5326	26.7971	24.1474	28.8558	26.458	27.1131	23.1076	25.2132	29.5291	27.1571	29.0781	30.3276	31.0702	31.2502	0.838793	0.966118
Acp1	2L	7740551	7741542	0	0	0	0	0	0	0	0	0	0	0	0	0	0	NA	NA
Acp24A4	2L	3693478	3693889	0	0	0	0	0	0	0	0	0	0	0	0	0	0	NA	NA
Acp26Aa	2L	5892882	5893896	0	0	0	0	0	0	0	0	0	0	0	0	0	0	NA	NA
Acp26Ab	2L	5892297	5892862	0	0	0	0	0	0	0	0	0	0	0	0	0	0	NA	NA
Acp29AB	2L	8392465	8393239	0	0	0	0	0	0	0	0	0	0	0	0	0	0	NA	NA
Acp32CD	2L	11015641	11016573	0	0	0	0	0	0	0	0	0	0	0	0	0	0	NA	NA
Acp36DE	2L	18356112	18359026	0	0	0	0	0	0	0	0	0	0	0	0	0	0	NA	NA
Acp53C14a	2R	12635564	12636077	0	0	0	0	0	0	0	0	0	0	0	0	0	0	NA	NA
Acp53C14b	2R	12636410	12636952	0	0	0	0	0	0	0	0	0	0	0	0	0	0	NA	NA
Acp53C14c	2R	12638280	12638974	0	0	0	0	0	0	0	0	0	0	0	0	0	0	NA	NA
Acp53Ea	2R	12637307	12637827	0	0	0	0.239574	0	0	0	0	0	0	0	0	0	0	NA	NA
Acp54A1	2R	13020962	13021255	0	0	0	0	0	0	0	0	0	0	0	0	0	0	NA	NA
Acp62F	3L	2739749	2740228	0	0	0	0	0	0	0	0	0	0	0	0	0	0	NA	NA
Acp63F	3L	3815922	3816354	0	0	0	0	0	0	0	0	0	0	0	0	0	0	NA	NA
Acp65Aa	3L	6145149	6145845	0	0	0	0	0	0	0	0	0	0	0	0	0	0	NA	NA
Acp70A	3L	13294734	13295022	0	0	0	0	0	0	0	0	0	0	0	0	0	0	NA	NA
Acp76A	3L	19043856	19045126	0	0	0	0	0	0	0	0	0	0	0	0	0	0	NA	NA
Acp95EF	3R	20054696	20055001	0	1.38617	4.23426	1.79434	3.11052	1.96943	0	0	0	1.42618	3.15835	0	0	1.75922	0.852424	0.969813
Acp98AB	3R	23520622	23520778	0	0	0	0	0	0	0	0	0	0	0	0	0	0	NA	NA
Acph-1	3R	25816860	25819130	67.6319	57.5254	54.3411	68.465	67.4526	65.8703	53.4369	67.4416	76.4976	74.1962	79.3618	75.5505	67.855	80.2041	0.270105	0.948645
Act42A	2R	1901414	1903190	26.5901	22.4283	25.3742	47.2113	42.4063	32.7928	10.5078	40.3729	21.1444	47.2731	39.0364	27.5517	23.8858	22.4316	0.994309	0.840047
Act57B	2R	16831532	16833945	2.49787	10.1903	10.2338	0.993838	1.12768	1.10499	4.07878	1.21775	4.49782	0.574493	1.98788	1.95128	4.92034	0.944859	0.549029	0.67426
Act5C	X	5794896	5798823	982.898	953.051	764.307	935.896	849.892	888.69	855.386	967.361	965.241	967.609	823.388	817.39	933.367	865.169	0.526857	0.816847
Act79B	3L	21978330	21980290	0.96804	0.442628	5.40828	0.393911	0.198648	0.449195	2.36581	0.137902	1.14094	0.284628	0.378193	0.271367	2.05284	0.0624163	0.385955	0.930598
Act87E	3R	9251706	9253811	1.18114	3.36642	5.44405	0.480626	0.44436	0.401925	2.3991	0	4.33874	0.10187	0.338395	0.679869	2.57154	0.195468	0.69764	0.945818
Act88F	3R	11265709	11267895	2.13011	0	5.23626	0.242698	0.57699	1.60916	0.305409	0	0.828491	0.275575	0.854383	1.10349	2.78256	0.634526	0.576688	0.719737
Actbeta	4	1097945	1105418	0	0	0	0.0296373	0.0822031	0.0185882	0	0.114131	0	0.0471129	0	0	0	0.0387429	0.959458	0.966118
Actn	X	1919148	1936344	42.4285	36.9691	38.2805	40.555	44.1502	32.485	29.7911	46.5734	38.5329	42.7793	44.411	52.3547	54.1355	43.8635	0.370082	0.845073
Actn3	3R	12801606	12803517	0	0	0	0	0	0	0	0	0	0	0	0	0	0	NA	NA
Actr13E	X	15629805	15631109	30.4039	71.2943	36.2964	36.2796	39.0681	42.7821	34.7927	34.4447	47.2748	37.6727	33.1064	42.8857	34.5028	38.866	0.545288	0.96749
ACXA	2L	12921090	12925453	0	0	0	0	0	0	0	0	0	0	0	0	0	0	NA	NA
ACXB	2L	12916813	12921014	0	0	0	0	0	0	0	0	0	0	0	0	0	0	NA	NA
ACXC	2L	12912529	12916774	0	0	0	0	0	0	0	0	0	0	0	0	0	0	NA	NA
ACXD	3L	2237609	2243719	0	0	0	2.00242	2.79538	2.0793	0.70088	0	0	0.316207	1.91403	1.86914	2.12856	1.38683	0.779858	0.311434
ACXE	2L	12925618	12929755	0	0	0	0	0	0	0	0	0	0	0	0	0	0	NA	NA
Acyp	2L	13912138	13912596	0	0	0	0	0	0	0	0	0	0	0	0	0	0	NA	NA
Acyp2	3R	11618460	11619116	25.3784	19.8558	21.6616	20.6538	19.0953	31.521	43.9673	26.9539	27.4187	22.8002	18.5811	18.9555	13.1554	30.4993	0.512287	0.894973
Ada	3R	4890900	4892025	10.5963	9.58122	3.6584	10.3677	13.1687	13.3089	4.90772	11.7537	8.87553	12.6303	15.179	8.5174	10.5536	11.3575	0.84718	0.940414
Ada1-1	2L	11996810	11997960	1.85002	0.620331	1.89489	0.752804	0.696001	0.0629535	0.442083	0.773066	2.3985	0.159559	0.706703	0.152125	2.87699	0.131212	0.98613	0.942912
Ada1-2	2L	11992905	11994049	32.3692	27.7581	17.1488	38.2026	38.7727	38.4883	36.8968	35.3699	24.9222	31.8485	27.5369	22.0278	27.7726	27.7077	0.218244	0.182706
Ada2b	3R	4062837	4066234	123.159	105.644	97.1949	122.067	129.998	120.51	101.539	125.796	127.067	116.435	130.622	138.839	145.68	146.563	0.372417	1
Adam	2R	5856464	5858410	117.549	161.884	132.071	106.728	108.64	115.153	176.814	114.028	153.565	102.546	111.972	133.215	109.121	153.166	0.597161	0.982975
Adar	X	1667782	1678034	15.5991	15.9276	9.91084	18.2949	17.6499	18.379	11.2108	17.5825	22.6822	17.7024	22.9617	19.6745	18.4218	21.1152	0.235611	0.939484
adat	2L	13808359	13811472	1.82992	3.81624	2.05716	2.61527	3.17354	3.12107	1.99976	2.72763	2.16992	2.07868	2.36561	3.13791	1.87403	3.62454	0.83322	0.977934
ade2	2L	6041177	6045970	38.5151	42.3951	39.9376	26.9385	30.6926	27.0706	34.1276	38.0342	32.3054	37.3705	24.1049	26.9023	28.9909	25.5931	0.0593449	0.959957
ade3	2L	7014860	7023940	31.5139	25.6339	35.898	16.9594	17.0422	13.7003	12.1962	33.6845	24.7073	36.2357	12.3841	13.5272	23.4365	11.5381	0.806057	0.976581
ade5	X	12651792	12654651	48.0195	54.0197	63.639	52.0568	47.0808	40.0775	57.812	56.5214	80.7903	52.8285	63.6416	68.4072	86.5328	69.2074	0.262332	0.919189
Adf1	2R	2549773	2555592	52.3698	76.6226	46.3531	56.4127	57.7613	56.1237	77.1689	65.6044	49.7389	62.5952	63.0674	59.0817	45.1807	60.1529	0.55494	0.940414
Adgf-A	3L	17744817	17757253	4.02444	4.28186	0	2.26746	3.26102	2.05418	0	4.04251	2.50845	5.57357	2.58684	2.48194	5.05491	3.12878	0.682736	0.964859
Adgf-B	3L	17741932	17743688	0	0	0	0	0	0	0	0	0	0	0	0	0.36888	0	NA	NA
Adgf-C	3R	9532478	9534854	0	0	0.591336	0	0	0	0	0	0	0	0.44108	0	0	0	NA	NA
Adgf-D	3R	9528805	9531180	0.240758	0	0	0.261249	0	0.0819262	0	0	0	0.415294	0	0.296959	0	0.0853784	NA	1
Adgf-E	2R	10544302	10546260	0	0	0	0	0	0	0	0	0	0	0	0	0	0	NA	NA
Adh	2L	14615554	14618902	117.102	91.879	94.162	159.732	140.628	142.749	118.266	139.024	135.774	151.034	167.321	171.593	94.3848	146.464	0.652277	0.60896
Adk1	3L	12193495	12197182	12.248	6.49942	8.63192	7.36156	9.89209	8.66064	9.86788	9.33224	10.1977	12.8653	12.5552	11.1571	4.71808	10.6793	0.803006	0.982704
Adk2	2R	19911720	19913400	199.915	269.723	173.404	211.212	196.072	231.52	271.566	204.025	311.651	200.145	250.824	230.892	207.713	228.693	0.906648	0.939484
Adk3	3R	6713287	6715310	1.64724	2.33017	3.16349	0.79597	0.232393	1.4714	0.184513	1.29062	0.667378	0.998932	0.737394	0.190478	0	0.766699	0.404784	0.959629
AdoR	3R	25960996	25964247	0	0	0	0	0	0	0	0	0	0	0	0.0355286	0	0	NA	NA
adp	2R	14039208	14041565	21.2225	22.0541	25.5996	27.0493	29.4953	26.9173	27.5572	25.1938	18.7598	24.09	33.4998	32.4503	34.9127	30.5394	0.750388	0.943045
Ady43A	2R	3130528	3133263	7.11086	10.0204	14.1271	14.0685	16.743	12.86	12.6343	9.12553	9.33825	8.48563	15.8062	13.6476	16.8733	16.6518	0.910933	0.943045
Aef1	3L	21426527	21430973	99.0436	72.8217	84.5736	98.0851	90.6841	81.6635	89.0513	96.4153	82.4091	86.6944	106.052	109.251	97.8803	107.211	0.758679	0.939484
aft	2R	13673641	13676072	21.968	20.1553	11.0732	23.5093	20.1085	22.6322	17.1539	18.7932	19.0621	20.1403	20.9793	18.2774	20.7129	21.1628	0.580863	0.940414
Ag5r	X	14679125	14680266	0.661113	0	0	0.0538035	0.447694	0.20247	0	0.414388	0	2.05269	0	0.163088	0	0.468893	0.85475	0.940414
Ag5r2	X	14676984	14678075	0.473292	0	1.21193	0.19259	0.178058	0	0	0	0	0.510251	0	0	0	0	NA	0.985448
ago	3L	4246325	4254309	86.5781	68.029	95.0907	78.1031	93.1033	72.9172	52.8498	96.4995	54.4501	85.3577	86.4356	89.177	107.585	83.7861	0.918371	0.908338
AGO1	2R	9834046	9845594	58.2412	29.4917	42.8214	50.6298	58.5218	48.9336	35.1547	53.0693	33.8338	49.2733	54.8038	66.1935	64.402	60.2547	0.750538	0.91902
AGO2	3L	15547216	15554146	46.0678	43.0356	48.7346	69.1316	62.3853	50.1505	36.4421	49.5022	21.8277	52.2117	22.6963	29.8354	43.8648	26.8356	0.057447	0.739206
AGO3	3L	23547714	23682722	107.126	120.908	72.8258	89.6994	91.1003	99.7285	61.2467	112.973	121.445	112.805	114.592	103.318	71.1866	96.2624	0.759597	0.96749
agt	3R	2485129	2485822	20.4875	38.3987	28.2101	19.7406	15.488	21.2107	24.594	15.7491	11.2761	18.0033	11.6285	9.53583	18.0341	12.0632	0.00293229	0.985448
Ahcy13	X	15344294	15346683	280.181	279.192	242.932	261.689	271.089	248.275	297.628	297.723	325.665	289.307	335.563	301.471	298.976	293.805	0.625571	0.966118
Ahcy89E	3R	12804160	12807905	0.134345	0	0	0.218668	0	0	0.36116	0	0	0	0.288671	0.289984	0.313382	0.0714626	0.913251	0.91902
AIF	2L	2151663	2155390	80.0001	89.2341	79.0711	83.3097	80.6346	74.3751	69.042	86.16	81.9271	81.0781	92.2021	89.9967	88.9506	90.8546	0.789293	0.864693
Ak6	2R	8456517	8457372	36.962	53.379	42.1691	27.2515	29.5321	42.7764	74.7701	31.8272	33.2121	33.1412	7.86352	19.6354	25.61	20.8294	0.0239527	0.831008
Akap200	2L	8415689	8430984	203.238	177.492	137.021	188.979	187.176	159.991	159.772	179.411	173.913	166.363	169.204	224.072	204.706	213.699	0.919522	0.919189
Akh	3L	4141466	4142070	0	0	0	0	0	0	0	0	0	0	0	0	0	0	NA	NA
akirin	3L	7362899	7366958	204.961	213.621	137.877	224.455	191.686	228.558	218.237	203.018	243.56	198.903	271.588	240.465	181.185	241.609	0.8643	0.940414
Akt1	3R	11924937	11930239	46.9586	27.1965	34.2239	46.2866	49.7957	41.5193	23.3741	45.2654	34.9353	45.4817	51.3643	55.3722	52.4647	51.3212	0.444946	0.964859
al	2L	378115	387439	0.148659	0	0	0	0	0	0	0	0	0	0	0	0	0	NA	NA
Alas	2R	19852223	19854271	26.9431	20.1679	25.9393	27.9099	26.8361	25.4942	25.3416	25.2438	23.9409	23.4348	34.9679	35.6187	31.8349	32.3311	0.536608	0.840047
alc	2R	5022879	5025455	42.216	66.6774	48.7767	40.5717	39.415	45.8995	53.9769	51.9004	46.4443	52.6726	46.093	39.6351	41.2319	52.6717	0.671801	0.988077
AlCR2	3L	18479601	18495657	0	0	0	0	0	0	0	0	0	0	0	0	0	0	NA	NA
ald	3R	13497019	13499550	23.8218	22.4452	28.6087	35.6908	34.3506	28.8087	22.6702	33.2036	19.1466	28.6587	34.7684	36.5105	35.0486	35.4534	0.725496	1
Ald	3R	22080403	22087313	133.733	159.258	152.883	126.135	110.289	118.182	148.792	139.098	131.845	160.273	123.52	122.224	107.611	121.781	0.346329	0.949633
Aldh	2L	9387388	9391679	222.827	219.363	196.165	147.348	158.931	161.926	147.309	221.045	170.508	236.098	150.805	135.415	164.383	156.45	0.372417	0.964859
Aldh-III	2R	3354383	3364667	19.5985	28.5394	20.0738	21.2969	23.0465	20.979	19.4021	24.9782	22.747	25.7894	22.2993	24.726	24.9048	25.7484	0.831078	1
Alg10	3L	11158074	11159720	37.9428	29.5977	12.8194	25.7326	29.3421	31.0231	35.5748	26.4252	29.8909	29.3726	39.758	41.7083	29.9124	29.7452	0.948824	0.970451
Alh	3R	2920317	2949907	21.5288	17.6815	17.0615	19.9881	22.9141	16.3094	10.1588	20.4549	14.5299	18.3946	22.798	22.5292	25.2369	17.7964	0.858729	0.883511
alien	2L	8994668	8997375	45.0797	49.2348	38.1404	57.3728	57.0554	59.0656	39.6378	46.6809	41.8768	48.1743	55.7667	52.7149	48.6956	53.4412	0.576688	0.940414
ALiX	3R	23522186	23525967	43.04	38.6008	33.9804	40.2473	41.9366	42.0862	34.7234	47.2732	34.5526	46.2675	37.7657	38.765	42.7182	37.8673	0.694129	0.851143
Alk	2R	12513589	12525279	0.0158118	0	0	0	0	0	0	0	0	0	0	0.048757	0	0	NA	NA
AlkB	X	15752166	15753520	20.5068	18.9998	13.2658	20.7735	15.4704	27.4902	24.7595	22.6631	29.7349	28.2752	32.3133	27.7566	19.6377	23.271	0.475089	0.91421
alph	3R	25417543	25442879	87.4974	73.6511	62.516	73.0433	73.0701	68.7379	69.6743	90.4042	67.5387	80.2365	55.6898	70.4884	74.483	69.2998	0.0873731	0.823145
alpha-Adaptin	2L	408021	414775	53.0494	41.2936	43.6629	66.9053	62.0739	53.8895	24.1134	59.2917	44.4987	55.8777	81.4602	80.0132	91.2089	70.8393	0.230491	0.908724
alpha-Cat	3L	23311773	23331205	98.9377	77.5059	71.89	102.543	108.161	108.625	81.7642	102.441	82.976	95.4881	89.9088	95.4789	90.8883	104.188	0.643113	0.730277
alpha-catenin-related	2R	19845629	19849148	0	0	0	0	0	0.0499762	0	0	0	0	0.0701279	0	0	0	NA	NA
alpha-Est1	3R	3371448	3374844	16.8135	15.2029	17.8986	11.1466	12.7931	12.9535	7.67442	20.6236	31.432	23.3812	22.5517	16.6995	17.921	15.6766	0.0143302	1
alpha-Est10	3R	3312304	3317278	3.16796	1.43404	1.94688	3.89307	3.36095	4.94807	0	5.06351	8.83044	5.32795	4.7196	3.79025	4.43389	4.13424	0.371117	0.908338
alpha-Est2	3R	3368465	3370952	0	1.03167	0	0.250397	0.231503	0	1.34791	0	0	0.44227	0	0	0	0.0242465	0.324796	0.909177
alpha-Est3	3R	3364693	3367349	12.4415	12.1577	18.5687	11.3114	12.4371	11.3583	14.7802	14.5941	15.2083	16.5555	10.286	11.9697	7.29694	14.6228	0.769752	0.91902
alpha-Est4	3R	3362408	3364333	0.460544	0.965156	0	0.281104	0	0.156716	0	0.481117	0	0.248254	0.109954	0.0473376	0	0	0.581414	0.94199
alpha-Est5	3R	3359950	3362247	17.8683	17.8316	11.4386	8.82897	15.9254	12.595	8.64134	27.5553	18.8452	24.8134	14.1185	16.4421	10.5856	16.822	0.258339	0.940414
alpha-Est6	3R	3350285	3354499	0	0	0	0	0	0	0	0	0	0	0	0	0	0	NA	NA
alpha-Est7	3R	3345284	3349476	0	0	1.01975	0.216067	0.299646	0.101636	0	0.104008	0	1.50269	0.855713	0.327469	0.309655	1.17688	0.312302	0.984913
alpha-Est8	3R	3335064	3341391	0.253198	0	1.55603	0.20606	0.171461	0	0	0.476115	0	0.0327564	0	0	0	0.0359159	0.44402	0.979792
alpha-Est9	3R	3319818	3330808	2.70589	3.81483	1.25978	2.95287	6.24675	2.63676	1.17564	0.835181	0.930182	2.46636	0.646027	0.303413	0	0.334396	0.00153158	0.311434
alpha-Man-I	X	10170087	10219990	16.3338	14.841	14.7717	18.7523	18.6844	14.2037	17.1126	13.9925	10.101	12.3956	20.1685	16.9161	26.8102	16.8833	0.734925	0.739062
alpha-Man-II	3R	5238270	5242986	22.2789	18.2827	25.2213	24.5931	27.8673	22.5725	18.3731	24.7266	20.0885	25.5068	29.2268	28.2027	34.8547	30.1531	0.36827	0.92629
alpha-Man-IIb	3R	11629973	11649840	29.975	22.9151	33.0863	32.6005	34.1681	29.8885	20.2571	29.3764	15.4931	28.2629	30.421	23.3226	49.828	24.4734	0.772198	0.936674
alpha-Spec	3L	1779110	1795319	19.8105	14.6973	23.6004	14.9298	20.4458	13.6897	6.36044	23.9049	14.9364	23.5504	11.9887	12.8055	23.394	12.4226	0.954974	1
alpha4GT1	2L	3021308	3023169	34.9847	29.0046	23.0356	35.0108	32.1087	31.358	24.5288	37.5918	22.6784	38.5954	31.501	30.1586	34.4367	29.5573	0.931547	0.929068
alpha4GT2	3R	21657970	21668287	0	0	0	0	0	0	0	0	0	0	0	0	0	0	NA	NA
alphaCop	3L	1641065	1645235	28.4553	22.1885	32.7635	27.6887	26.6038	27.1874	21.2393	34.7431	24.1652	31.5689	21.1738	19.2957	33.5681	24.2112	0.750485	0.91902
alphagamma-element:CR32865	3R	8301057	8303989	0	0	0	0.0401643	0	0	0	0	0	0	0	0.0608726	0	0	NA	NA
alphaPS4	2R	11146271	11150371	0.0800129	0	0	0.0651171	0.0451528	0.0612612	0	0.0626903	0	0.0258783	0	0.0246727	0	0	NA	NA
alphaPS5	2R	19444332	19447720	0	0	0	0.108897	0.201361	0.0227664	0	0.139785	0	0.0577027	0	0.0825216	0	0.0632685	NA	NA
alphaTry	2R	7231755	7232620	5.72929	0	0	0.882129	3.32053	1.02749	0	0.242644	0	13.8224	1.77452	3.34236	0	2.08665	0.763966	0.968603
alphaTub67C	3L	9674378	9676470	472.048	504.42	409.392	522.937	512.063	512.373	520.908	521.32	544.959	495.783	563.902	560.226	567.687	610.682	0.685499	0.940414
alphaTub84B	3R	2912259	2914582	1227.6	1489.7	1336.37	1197.61	1118.62	1118.97	1536.25	1147.17	1270.9	1164.22	962.174	954.001	1253.17	1071.21	0.0800157	0.949633
alphaTub84D	3R	3356376	3358873	49.3497	50.7215	35.4376	57.7553	50.8546	56.512	50.6636	52.0305	38.2493	54.1287	40.5716	38.4074	57.8086	39.0149	0.298507	0.733982
alphaTub85E	3R	5556937	5558970	0.17139	0	0	0	0.193438	0	0	0	2.49978	0	0	0	0	0.0607791	0.785866	0.919697
Alr	X	19642951	19644204	38.6809	50.1483	41.5261	44.4334	41.8941	45.4965	51.2397	38.0244	39.7141	38.0753	36.6532	44.3025	42.5929	41.0663	0.146675	0.984913
AlstR	X	3468570	3560759	0.144645	0	0	0.206005	0.081626	0.129204	0	0	0	0.0233911	0.259004	0	0	0.038471	0.945617	1
alt	3R	13499902	13508234	123.211	95.0312	119.162	119.252	111.64	93.1511	80.2287	118.041	88.6165	108.633	96.5438	115.628	111.362	99.6571	0.584849	0.949633
aly	3L	3024128	3026521	0	0	0	0	0	0	0	0	0	0	0.0846361	0	0	0	NA	NA
Aly	3R	2903617	2906126	322.034	309.703	196.963	345.87	375.638	338.704	314.923	305.291	279.152	314.481	427.559	383.105	308.054	374.549	0.980399	0.968603
Ama	3R	2588314	2590983	0	0.173271	0.529282	0	0	0	0	0	0	0	0	0	0	0	NA	NA
amd	2L	19110158	19114110	0.483544	0	0	0.196762	0	0	1.08326	0.0947145	0	0.234587	0	0	0	0.042869	0.463443	0.91902
amn	X	19780140	19784093	0	0	0.26029	0	0	0	0	0	0	0	0	0	0	0	NA	NA
amon	3R	22523417	22539881	0	0	0	0.0409592	0	0	0	0	0	0.0651107	0	0	0	0	NA	NA
amos	2L	18596046	18597200	0	0	0	0	0	0	0	0	0	0	0	0	0	0	NA	NA
Amph	2R	8481087	8499578	26.079	24.9744	22.7582	30.104	27.5499	27.2405	24.4538	27.2657	22.856	29.1231	28.9897	29.2588	22.3868	29.5795	0.827182	0.931064
amx	X	9139947	9141369	23.0771	27.9515	13.0244	21.0423	24.8763	24.0873	21.1016	21.2544	31.4454	22.8483	20.5093	14.7549	31.6397	19.1064	0.799334	0.91902
Amy-d	2R	13012266	13013887	4.62722	0.207797	0	0.134492	2.42471	1.51834	0	0.517921	0	1.60347	1.42038	1.12109	0.385492	1.08418	0.776205	0.943045
Amy-p	2R	13006210	13007808	1.67636	1.68631	0	0.648033	1.89201	0.898446	0	0.525375	0	1.40967	1.08062	2.99815	0	1.12951	0.990912	0.92835
Amyrel	2R	12538596	12540204	0.172605	0	0	0	0.0974043	0.220256	0	0.270473	0	0	0	0.0532243	0	0	NA	NA
ana	2R	4956605	4965059	0.331812	0.973525	0.424825	0.405059	0.873823	0	0	0.173317	0	0.214634	0	0	0	0	0.0877321	0.890372
ana1	3R	20356399	20362118	18.8947	12.1807	16.9461	20.1874	21.2982	14.283	10.3996	20.7032	9.63695	18.3952	19.4755	25.2722	22.2613	20.5352	0.70702	0.921115
ana2	2R	4786227	4787706	42.1147	34.9105	28.1009	39.236	34.9346	36.386	29.9224	43.506	33.1373	36.343	49.8486	54.0282	41.5714	50.1266	0.292554	0.83476
ana3	2R	8232590	8238583	29.6143	20.719	32.7716	33.5891	31.131	25.393	20.3481	32.859	17.0462	31.6252	22.2135	26.3375	32.3288	23.8775	0.638421	0.966857
Ance	2L	13905644	13909172	0.324314	1.7943	0	1.50444	0.951684	0.893909	0	0.711482	0	1.51044	1.57956	0.320016	0	0.161013	0.823015	0.962361
Ance-2	2L	13909639	13911640	0	0	0	0	0	0	0	0	0	0	0	0	0	0	NA	NA
Ance-3	2L	13914724	13955757	0	0	0	0	0.0504746	0	0	0	0	0	0	0	0	0	NA	NA
Ance-4	2R	4927224	4929647	0.205432	0.516625	1.05207	0.780206	1.15929	0.38448	0	0	0.88779	0.885896	0	0	0.31947	0.26712	0.530917	0.909177
Ance-5	2R	20776150	20778545	0	0.796311	0	0	0.0714758	0.19395	0	0.0992375	0	0.122895	0	0.117169	0	0	0.694129	1
And	3R	21638260	21638924	0	0	0	0	0	0	0	0	0	0	0	0	0	0	NA	NA
Andorra	X	18072558	18073505	0	0	0	0	0	0	0	0	0	0	0	0	0	0	NA	NA
angel	2R	19581520	19582755	0	0.272745	0.833138	0	0.122406	0	0.194374	0.339898	0	0	0.15536	0	0	0.0384606	NA	0.982975
Ank	4	137014	150378	68.4959	47.7725	62.1051	69.2665	60.9892	60.8611	49.2459	72.6697	55.5422	70.7274	65.0461	65.2604	64.2122	56.0207	0.982468	0.921115
Ank2	3L	7648488	7711439	0.00284208	0	0	0	0	0.00145068	0	0	0	0	0.016285	0.0105166	0	0	NA	NA
AnnIX	3R	16890950	16896639	70.3425	77.6427	56.8804	53.3193	60.588	61.5847	63.6266	71.5854	78.8547	85.9137	51.5189	40.7312	54.5925	50.4998	0.336787	0.417059
AnnX	X	20065477	20067552	71.571	104.926	77.2516	70.436	69.9107	81.5276	102.386	71.2477	80.0989	77.4368	45.822	47.306	65.3831	53.6449	0.0272168	0.739062
Anp	3R	26035669	26036011	0	0	0	0	0	0	0	0	0	0	0	0	2.23173	0	NA	NA
Ant2	X	10672922	10680913	1.27217	0	0	1.03534	0.307676	0.463823	0	0.569572	0.589049	0.587793	1.3017	0.616448	0.847874	1.35343	0.657369	0.930598
antdh	X	11062047	11063091	0	0	0	0	0	0.0708471	0	0	0.89975	0	0	0	0	0	NA	NA
Antp	3R	2721974	2824950	0	0.314049	0	0.00725932	0.0805388	0.0182119	0	0	0	0	0	0.0110021	0	0.00632643	0.447045	0.851143
Anxb11	X	16311268	16316249	14.9222	16.812	20.6335	23.6325	21.8269	20.4432	13.0509	19.6419	26.6978	15.7142	27.7031	29.4489	24.5052	36.2168	0.220112	0.934842
aop	2L	2156483	2178749	25.2113	20.4817	25.1055	22.1115	24.5902	20.9842	12.8765	29.4265	16.9818	24.3446	28.238	26.2657	28.1948	24.5588	0.657662	0.883511
Aos1	3R	8258254	8259626	176.408	222.222	178.764	173.458	155.166	203.296	232.748	163.003	197.426	155.107	179.734	178.039	170.605	196.384	0.297704	1
ap	2R	1593706	1614335	0	0	0	0.374882	0.201249	0.485413	1.59786	0	0	0.0961179	0.638573	0.274919	0.138647	0.569101	0.959591	0.964859
AP-1gamma	X	9002725	9011773	36.1607	19.2589	36.2325	28.3556	36.3475	30.1842	15.5883	37.2727	23.753	32.0843	36.2889	38.706	51.1075	36.0962	0.569655	0.878562
AP-1sigma	3R	19784375	19788277	100.456	108.941	118.575	112.906	88.9326	127.776	137.427	100.067	147.265	100.329	127.141	118.763	66.2051	127.311	0.81048	0.931029
AP-2	3L	21591957	21606453	0	0	0	0	0	0.0275786	0	0.253998	0	0	0	0	0	0	NA	NA
AP-2sigma	3R	17094930	17095799	72.5739	99.7546	51.9245	85.6269	68.6595	101.507	111.578	64.9452	93.3983	79.737	63.9566	70.5371	60.5796	75.0015	0.283126	0.796728
AP-47	3R	5383436	5385245	56.7147	59.8612	42.3329	71.6948	74.3763	71.2584	78.874	62.9662	46.1417	64.9062	43.9656	51.2145	52.8473	47.6888	0.0877321	0.0322724
AP-50	3R	18288152	18290325	52.4261	53.7562	47.203	54.0774	60.6456	50.0827	37.8412	55.929	52.9684	58.6484	68.9196	57.327	66.7884	64.4445	0.399438	0.934842
Apc	3R	24658021	24670372	15.4746	5.65167	20.8399	14.6578	18.3348	12.61	9.26373	13.7845	7.70028	12.3772	18.7179	15.4536	22.3921	14.2941	0.980212	0.883511
Apc2	3R	19989689	19994041	39.5082	41.8992	37.9686	38.573	46.2528	31.995	35.4328	41.5979	45.4074	40.716	38.5897	45.7633	35.7338	41.1378	0.959602	0.966601
APC4	X	8976667	8979900	22.3738	18.5451	21.5805	27.5169	27.6298	25.5802	31.6472	21.8534	24.2267	22.9744	26.8043	26.2353	24.5741	27.5387	0.581414	0.851143
APC7	X	6491077	6493733	98.5801	102.224	106.998	85.7104	87.5845	82.4994	68.4696	98.7967	78.497	93.7381	79.3214	85.6544	73.2036	85.139	0.142638	0.940414
ApepP	2L	16908218	16910431	13.4647	12.5771	6.89562	14.9759	9.19041	18.7528	22.9824	13.0614	17.8722	19.3272	11.2973	12.4163	11.6661	11.8008	0.775693	0.368497
Apf	2L	9938169	9938787	23.4398	15.639	7.34947	10.7059	13.7674	21.8532	50.1536	18.3651	26.3578	8.9735	10.6214	13.5707	18.9697	18.4058	0.576688	0.91421
aph-1	2L	2766234	2767154	54.4478	22.2995	40.6312	46.9701	56.5357	56.3773	38.4751	64.3557	29.7487	54.1378	68.6364	63.2243	44.2716	53.3465	0.702282	0.953846
Aph-4	3R	26874653	26878268	13.8101	16.8768	16.1901	19.1832	17.4019	10.0216	8.64781	19.2071	6.11196	29.4184	2.86017	8.27751	6.21002	11.978	0.444946	0.752729
aPKC	2R	10831959	10850451	18.3742	15.3601	16.3538	21.4196	24.3991	20.6331	10.7194	24.2651	20.5359	20.4921	27.0832	29.0247	26.9581	25.4166	0.108133	0.959629
Aplip1	3L	1196320	1199339	0	0	0	0	0	0.0568072	0	0	0	0	0	0	0	0	NA	NA
app	3L	12199337	12259889	15.7925	10.1515	17.7714	16.8677	16.7051	15.7002	11.296	15.1293	14.3843	14.7201	15.7919	15.9268	14.2069	13.1597	0.692836	0.945818
APP-BP1	3L	11091511	11093678	29.2706	22.5522	29.2089	30.3313	33.5217	34.971	28.9296	36.4239	47.4356	30.3962	36.072	35.6167	41.168	38.1873	0.314115	0.878562
Appl	X	425651	472172	0.322154	0.68552	0	1.08905	0.671251	0.771585	1.55445	0.271824	0	0.224416	0.922964	0.94754	0	1.28304	0.455164	0.89048
Aprt	3L	1883891	1884885	35.6047	23.4509	44.2829	28.7003	34.0614	38.0781	41.933	26.0367	43.9624	35.095	30.8449	32.8325	20.5658	38.2997	0.627552	0.934842
Aps	3L	10887875	10892224	166.148	164.204	109.806	98.5219	93.9593	95.7279	102.472	170.62	154.29	169.771	113.946	123.144	111.969	110.408	0.604851	1
apt	2R	19452419	19487223	47.2002	32.9006	39.4116	47.3602	51.1212	40.5903	30.8028	47.6625	54.3998	46.959	46.7207	52.8395	41.7159	48.2266	0.588489	0.92835
AQP	2R	9099836	9102005	0.102402	0	0	0.041669	0.231149	0.104537	0	0	0	0	0.440069	0	0	0	NA	NA
AR-2	3R	24562830	24569855	0	0	0	0	0	0	0	0	0	0	0	0	0	0	NA	NA
ara	3L	12573773	12589118	0.0911167	0	0	0	0.154257	0	0	0	0	0.0589392	0	0	0	0	NA	NA
aralar1	3R	26271360	26281589	51.3826	53.5535	51.7406	45.9525	52.0292	44.0755	41.2012	53.8464	40.5239	48.1076	42.2911	53.577	61.1524	44.81	0.689411	0.91902
Arc-p20	2L	6125137	6125911	83.8558	115.461	59.7534	78.5121	72.1597	84.2488	85.684	64.8094	107.61	77.4366	71.4756	65.6387	62.8424	70.6427	0.283126	0.939484
Arc-p34	2L	20417060	20423034	229.469	180.261	167.584	202.849	202.479	199.258	150.928	229.952	208.83	215.791	260.291	264.107	183.957	238.239	0.356533	0.953846
Arc1	2R	10245427	10247799	12.7052	12.4966	17.3512	183.063	167.296	148.437	190.968	14.1577	11.1644	17.6057	198.746	195.68	236.834	235.452	0.561136	0.946897
Arc2	2R	10249448	10250330	8.80795	13.7486	10.4992	24.7179	24.5097	25.2696	22.0455	13.5641	15.2585	7.9568	23.9294	25.3806	23.38	53.2612	0.708042	0.96188
Arc42	3R	15703469	15705034	70.8655	92.9295	72.2437	77.2319	72.5837	77.4346	89.0403	74.8747	74.5101	79.267	79.7417	56.2411	66.0338	65.1846	0.175155	0.909416
Ard1	3L	9965342	9967123	95.9426	130.98	112.55	95.3129	96.1224	103.058	112.826	109.017	136.948	98.8083	99.794	124.343	97.4589	115.646	0.895586	1
aret	2L	12205842	12312795	273.355	307.036	301.624	259.134	278.001	245.145	310.325	307.762	313.355	292.572	302.029	339.553	306.962	327.522	0.865973	0.970767
Arf102F	4	1144799	1145807	232.463	249.062	268.128	201.85	207.642	288.653	333.114	190.758	305.952	212.542	234.973	174.752	126.741	192.129	0.162267	0.860135
Arf51F	2R	11209978	11212399	85.1001	90.9758	89.0294	78.7565	82.593	90.2974	82.7865	99.8846	90.6895	82.2497	99.4925	102.77	66.4276	98.6379	0.985877	0.985176
Arf72A	3L	15976220	15977462	51.1635	45.3216	46.9293	63.1414	74.2929	76.0851	52.8277	57.6771	43.5614	54.1381	81.1673	77.9888	57.7144	71.167	0.949217	0.977731
Arf79F	3L	22861478	22865331	233.521	188.68	129.668	229.698	224.716	231.174	174.636	209.544	157.381	206.605	240.308	220.334	168.238	216.621	0.701832	0.943045
Arf84F	3R	4166821	4167608	23.7896	22.6236	9.21426	19.6048	25.7217	34.1837	42.9943	15.0367	33.6936	20.6903	25.7736	23.1785	22.3839	26.1598	0.651411	0.909177
arg	X	403450	422070	0.105549	1.85806	0.810816	0.558344	0.357379	0.0538751	0	0.496187	1.36841	0.477923	0.302395	0.325469	0	0.449162	0.942068	0.930598
Argk	3L	9041961	9059127	92.7543	90.3181	90.9001	121.204	111.106	99.8385	100.753	104.163	106.177	107.025	131.323	134.84	140.628	135.665	0.0357248	0.971218
argos	3L	16463478	16476801	0.232537	0.701749	0	0.056774	0.20996	0.118693	0	1.02029	0.452218	0.511421	0.466351	0.14341	0	0.0659706	0.615944	1
ari-1	X	18026168	18031682	31.4	22.7855	27.2514	39.658	42.6894	35.7008	26.4623	34.856	25.016	31.1336	41.0659	45.2046	41.5992	42.1607	0.582973	1
ari-2	2R	18100345	18104769	37.8802	35.7934	32.5609	42.5929	44.0623	36.9849	24.7088	37.7545	32.3934	41.3001	39.0515	41.3846	41.0067	42.9578	0.973824	1
Ark	2R	12907548	12914208	6.26902	3.19477	5.30374	6.3156	5.67282	6.11783	6.58285	6.62119	5.37067	7.53863	8.26821	7.10225	6.69978	7.3158	0.437929	0.926661
arm	X	1785433	1794673	137.81	111.927	110.042	123.36	145.984	108.758	86.3553	141.225	115.702	147.787	152.091	156.799	165.111	133.532	0.296662	0.939484
armi	3L	3461322	3466314	48.5736	39.8771	35.3002	40.5052	40.3952	35.3482	24.2429	55.9328	43.6332	56.6022	43.9924	39.7553	41.6689	42.0593	0.368543	0.940414
Arp11	X	19538560	19540079	18.3469	20.3203	22.6378	22.8998	18.2393	21.9319	47.1925	18.0244	29.8868	19.8001	21.9241	20.0501	23.5052	25.7552	0.660348	0.91715
Arp14D	X	16442246	16448001	85.5018	78.7166	84.0842	85.0559	79.6495	69.3231	64.788	95.1639	101.141	84.7464	81.0805	89.1769	88.9171	88.0005	0.493996	0.976581
Arp5	3R	14011240	14013597	16.6043	13.4794	9.84617	18.705	18.4115	16.9803	15.6623	15.3376	12.0854	15.7905	15.9405	18.073	23.6472	14.793	0.776562	0.959313
Arp53D	2R	12661810	12663179	0	0	0	0.124247	0	0	0	0	0	0	0	0	0	0	NA	NA
Arp66B	3L	8106587	8109000	62.8115	56.3763	63.9017	69.3909	67.6293	67.0721	62.5397	73.6815	71.5171	60.0557	85.7356	85.9517	72.6838	92.7477	0.192825	0.940414
Arp8	X	17752411	17754840	35.9939	36.6768	39.8843	31.9754	41.48	33.7073	39.1024	39.1253	47.8374	44.9052	46.0454	39.5392	42.7294	39.3065	0.611653	0.949633
Arp87C	3R	8517457	8519954	101.001	126.201	94.8061	103.319	93.9188	99.5867	145.722	97.407	101.767	99.3785	69.1564	82.772	75.7819	93.807	0.0561057	0.840047
Arpc3A	3R	11660369	11661434	42.3564	76.1857	29.09	51.4782	46.8552	51.4725	55.5511	37.1424	44.5494	49.4442	55.0496	40.2208	47.7659	48.4438	0.438789	1
Arpc3B	X	16998603	16999885	0.681636	0	3.9272	1.3175	0	0.0869815	2.74868	0	0	0.881839	0	0.105094	0	0	0.108654	0.908338
arr	2R	9341158	9370723	6.69819	4.15505	9.26187	7.11383	8.8702	7.02023	5.68216	5.35302	3.11178	4.26054	9.49914	6.38911	10.6248	6.72221	0.5973	0.739062
Arr1	2L	18078265	18080423	2.40835	0	0	1.05538	1.04545	1.79666	0	0.580601	0	0.119835	0.928831	1.3139	0.432146	1.90521	0.764649	0.890372
Arr2	3L	8640366	8642036	2.25988	0	0	1.09643	1.0791	2.52884	0	0.272404	0	0.0562237	0.87157	2.25138	0	1.47952	0.60845	0.878562
Art1	3R	6612202	6613930	160.552	139.643	88.583	182.098	170.393	160.913	139.103	172.219	166.177	158.879	217.41	190.646	171.739	204.811	0.280973	0.940414
Art2	2L	4277695	4279315	0	0	0	0	0	0	0	0	0	0	0	0	0	0	NA	NA
Art3	3R	11053326	11055161	48.6131	48.6444	37.0077	49.8695	43.1683	47.5405	52.7197	45.4089	61.7481	42.919	54.3719	57.1701	48.0156	54.8243	0.903308	0.99013
Art4	3R	5808907	5811777	72.0383	44.7287	52.6675	61.7606	51.6988	54.5976	48.2596	64.928	47.503	55.468	52.5934	66.8247	58.1772	57.6646	0.865665	0.973229
Art6	3R	9770375	9771534	0.243309	0	0	0	0	0	0	0	0	0	0	0	0	0	NA	NA
Art7	2R	18964206	18966559	12.362	12.224	20.2835	13.4792	13.3426	13.0793	14.7343	13.0709	20.6172	11.7617	14.2699	15.4328	10.0788	17.0672	0.948824	1
Art8	2L	11009820	11011085	12.6297	17.831	10.2127	12.7129	12.3788	17.0212	11.5161	9.54822	10.7724	9.88951	15.5527	16.6711	21.1912	15.4401	0.836781	0.686561
Art9	3R	9767270	9769124	0	0	0	0	0	0	0	0	0	0	0	0	0	0	NA	NA
aru	2L	861848	868352	8.67527	4.20683	6.5746	3.5776	5.57617	2.9984	4.5319	8.47352	3.9088	9.00882	4.29102	4.87035	8.34872	6.33226	0.60845	0.949633
As	3L	11199521	11203680	31.6337	21.0123	26.3468	24.8834	29.5672	25.5144	21.3176	26.1859	25.3074	25.0175	27.7012	31.615	36.2572	31.6486	0.789608	0.851143
Asator	4	491911	504406	5.5847	5.15922	4.02745	4.7769	4.83666	4.5493	3.43164	6.50093	5.68889	6.04538	3.65715	4.59693	6.06167	4.44594	0.991825	0.91902
ase	X	354532	357209	0	0	0	0	0	0	0	0	0	0	0	0	0	0	NA	NA
asf1	3L	19611964	19613498	169.915	184.888	148.235	141.409	157.281	165.481	129.571	147.359	161.879	145.55	162.226	153.846	144.611	158.226	0.330183	0.91902
ash1	3L	19583872	19591848	30.7914	24.2567	32.4338	30.9104	33.9348	26.7356	17.7933	29.7862	18.9524	26.671	28.7729	37.3146	38.4062	30.1018	0.969338	0.823145
ash2	3R	20475768	20479099	28.7736	15.6412	35.2306	18.5085	19.0028	17.3484	20.6048	30.4199	28.7112	26.9025	19.979	23.2082	22.2754	20.764	0.848304	1
asl	3R	1428948	1432244	40.6676	41.0573	30.7867	43.0016	43.5183	37.9843	33.4938	43.1674	40.4731	39.65	37.5279	48.9641	52.9429	46.6012	0.713237	0.979387
asp	3R	20579624	20586235	78.6725	55.318	68.6059	78.7102	83.2116	62.2205	42.8608	83.5341	45.7342	81.884	67.8751	70.642	77.1657	57.8089	0.882432	0.982442
asparagine-synthetase	3L	21166027	21168073	0.13093	0.823166	2.51448	0.0799164	0	0.133661	0.703963	0.102584	0.424369	0	0	0.0403735	0.610834	0.0696464	0.297704	0.930598
Asph	2R	11997989	12004499	1.35878	2.39196	1.5657	8.01718	6.97773	6.83154	9.6191	1.2243	0.440405	1.27445	3.60091	4.5251	8.08244	5.78226	0.058577	1
asrij	2R	18773920	18775105	40.1323	70.0172	87.6706	72.3134	61.0064	63.5664	90.3564	50.1135	58.1278	47.9444	65.5735	67.0578	59.6799	72.2267	0.312051	0.964859
ast	2L	1077979	1080809	24.2366	18.087	31.4089	26.58	25.0748	23.5602	26.0446	21.614	19.7985	23.1976	31.1198	34.907	35.8521	34.2572	0.725447	0.609603
Ast	3R	20586251	20590780	0	0	0	0.0376922	0	0	0	0.14515	0	0.299587	0	0	0	0	NA	NA
Ast-C	2L	11076164	11081397	0	0	0	0	0	0	0	0	0	0.361003	0	0	0	0	NA	NA
Ast-CC	2L	11083458	11085170	0	0	0	0	0	0	0	0	0	0	0	0	0	0	NA	NA
Asx	2R	10391513	10399951	15.3655	11.769	18.5743	18.1624	18.5746	15.2779	10.0298	16.1029	11.8818	13.9755	17.5418	19.71	23.2887	17.9927	0.913251	0.878562
Atac1	2L	6959098	6960285	12.2996	15.6076	22.5375	20.2951	17.3204	22.5204	25.077	13.6153	14.6295	13.1384	25.0546	26.0965	25.2691	26.3304	0.997442	0.91421
Ate1	2R	16141296	16144886	36.912	35.1514	37.1817	34.0529	32.1641	35.8115	36.2387	33.7407	46.3306	34.8201	33.6307	42.0692	37.9868	44.3387	0.892124	0.980049
Atet	2L	4333925	4345776	0.921792	1.03029	1.57358	1.23989	0.866974	0.614275	0	1.04322	0.0829916	2.07037	0.183397	0.12633	0.716746	0.254247	0.458205	0.930598
Atf-2	2R	20757589	20767817	7.09972	9.83654	9.59488	6.52698	8.2356	6.14049	6.06755	7.77742	8.09664	7.67541	8.99317	7.58133	11.6543	7.86791	0.769222	0.91421
Atf6	2R	1032201	1042266	17.9195	17.0624	8.97753	30.0387	28.798	33.2061	21.5848	23.0947	21.6749	25.4924	37.3416	32.9535	24.5349	33.9606	0.314583	0.728462
Atg1	3L	12777528	12798214	30.4325	28.1918	23.5764	35.9147	44.0461	30.9187	24.0283	31.7919	24.6069	32.5373	44.0107	38.712	38.4335	39.2272	0.724833	0.949633
Atg12	3L	12129873	12130659	17.6026	4.57939	18.6512	17.8658	22.1505	26.6447	17.0429	13.3161	29.5103	13.2186	28.1139	17.8435	15.1029	19.0856	0.996836	0.91421
Atg13	3R	4175523	4178539	29.1776	24.9056	23.1986	40.9676	41.3516	36.0652	30.8023	36.1179	33.8264	33.8404	51.1484	51.6823	39.7804	47.2469	0.0285026	0.940414
Atg18	3L	8180100	8183814	34.9174	33.4081	18.7248	31.7645	31.5686	30.3579	47.9447	35.3313	38.9097	37.6441	33.084	32.9965	31.2726	29.5625	0.846279	0.728462
Atg2	3L	2774378	2780688	15.6971	14.3842	18.8309	16.5373	21.6237	15.2342	12.1394	16.8476	11.639	19.0278	15.0317	17.4518	26.2834	17.874	0.976088	0.945968
Atg4	2L	1080912	1083378	32.2906	29.5587	37.7041	34.0841	34.6222	33.4915	44.4454	32.0802	36.8403	29.3676	37.4674	43.6519	40.9759	37.88	0.906648	0.981905
Atg5	X	7208654	7217798	13.8397	10.2506	12.3791	13.6547	11.4475	16.7411	31.2593	12.7745	11.3679	12.9992	10.4558	15.1996	14.1516	16.7742	0.497157	0.91902
Atg6	3R	19874892	19876735	19.0903	17.8818	24.3427	26.7011	25.5587	25.2482	10.9429	21.558	22.5457	23.0975	23.2503	24.3093	20.1924	26.2847	0.968141	0.964859
Atg7	2R	14507960	14512553	22.2402	26.7067	15.3762	23.4845	20.0809	21.4553	24.8123	19.8648	19.643	25.7153	18.2392	23.3856	19.1953	23.6213	0.68828	0.97886
Atg8a	X	10658910	10662368	209.042	237.54	163.133	200.594	223.699	195.336	188.909	190.129	139.093	280.598	117.245	117.392	108.361	148.262	0.0599742	0.271864
Atg8b	3R	13550145	13550766	0	0	0	0	0	0	0	0	0	0	0	0.399054	0	0	NA	NA
Atg9	2R	12181902	12184737	13.465	23.7629	18.5098	19.1481	20.5295	13.6494	18.8823	16.5837	15.3132	29.4609	13.3328	13.7819	12.7842	14.945	0.486582	0.807806
atl	3R	20451396	20460436	36.2123	32.5746	46.2092	41.9053	43.4505	37.8068	37.0139	38.7726	41.5932	39.6627	39.6378	40.0902	37.4182	37.3307	0.467685	0.930598
atms	3R	601322	603213	44.2445	62.0894	57.4203	55.5169	49.2543	54.1082	62.5162	48.8633	53.1037	49.4252	58.0801	59.9275	57.0637	66.3484	0.765029	0.940414
ato	3R	4103513	4104996	0	0	0	0	0	0	0	0	0	0	0	0	0	0	NA	NA
Atox1	3L	21634141	21635699	95.449	95.6215	98.5653	88.9494	87.4181	122.598	124.232	80.6693	89.2602	85.3249	97.9523	100.843	80.3004	107.094	0.2579	1
ATP7	X	11749065	11757861	22.6621	16.5227	25.6012	20.755	27.6551	20.575	15.3018	24.3211	17.7972	23.0357	25.5978	25.251	32.2807	24.8075	0.70033	0.91902
Atpalpha	3R	16774435	16801022	116.167	85.2842	94.069	130.203	145.681	106.185	72.6874	130.826	68.0731	136.27	94.0652	104.265	135.849	96.5209	0.872525	0.91902
ATPCL	2R	11879930	11888765	42.5266	35.981	52.2924	47.6738	51.629	46.9766	35.136	42.28	27.439	40.4462	50.033	43.737	56.3561	46.9107	0.597161	0.908338
ATPsyn-b	3L	9723076	9724324	220.03	308.284	269.692	224.848	214.857	236.743	301.518	215.697	248.61	238.037	150.542	156.776	166.491	182.64	0.00787658	0.739062
ATPsyn-beta	4	1052439	1055175	845.041	931.551	626.127	894.057	787.482	863.546	825.437	802.586	794.97	910.529	685.158	647.305	665.888	717.491	0.126925	0.353251
ATPsyn-Cf6	3R	19180972	19181782	397.449	449.935	515.396	322.567	273.81	359.953	551.116	313.498	495.585	303.95	246.192	287.24	208.672	338.268	0.0920457	0.939484
ATPsyn-d	3R	14920719	14921792	272.342	353.435	328.818	272.225	236.721	279.478	398.274	231.966	290.19	235.233	249.354	269.261	226.323	269.308	0.0823746	1
ATPsyn-gamma	3R	25573425	25574858	200.679	300.641	193.148	220.903	204.34	225.331	256.133	203.736	233.272	211.372	190.397	193.454	183.148	193.111	0.112256	0.91902
att-ORFA	3R	16378110	16383403	24.423	19.3586	29.5668	21.6133	28.1966	20.6817	14.4231	27.963	25.1768	29.3782	29.9734	29.0021	31.6686	27.869	0.268439	0.939484
att-ORFB	3R	16378355	16380131	0.500903	0.755811	0.769578	0.285356	0.339203	0.10227	0.897724	0.784919	0.649408	0.0648023	0.143508	0.0617832	1.40213	0.0355264	0.69848	1
AttA	2R	10634866	10635699	0.522529	0.876046	2.67601	0	0	0.355617	0	1.09174	2.25815	0	0	0.107418	0	1.05004	0.798018	0.940414
AttB	2R	10636727	10637670	0.152379	0.766415	0	0.0620057	0.343962	0.0777787	0	2.86536	1.48167	0.295702	0	0	0	0.378262	0.684231	0.930599
AttC	2R	9281209	9282184	0	0	0	0	0	0.633765	0	0.972826	5.53351	1.40553	0.222329	0	0	1.65118	0.308991	0.890372
AttD	3R	13450989	13451810	0	0	0	0	0	0	0	0	0	0	0	0	0	0	NA	NA
Atu	3R	1439085	1441664	49.0587	36.4384	33.7424	47.8642	58.1379	43.1519	47.131	46.8403	47.8873	43.3203	59.9798	57.4851	52.6946	58.888	0.573576	1
Atx-1	X	6717236	6718236	0	0	0	0.183718	0	0	0	0.707485	0	0.0973491	0	0.0928136	0	0.213478	NA	NA
Atx2	3R	11234157	11242999	48.3437	32.4699	42.3325	43.7636	51.4785	38.3681	41.1785	44.0328	32.401	38.7983	46.9073	57.8172	51.8434	47.3212	0.959458	0.908338
aub	2L	10997818	11001489	40.1275	20.3901	30.9663	48.4078	51.6485	39.5147	30.8684	42.8532	30.7335	40.1202	55.7105	47.4889	52.5723	43.3565	0.599262	0.949633
aur	3R	7788851	7790550	61.138	63.1708	48.4046	69.4021	69.387	66.1074	54.023	68.3168	81.4165	68.96	79.773	74.2019	74.2868	72.0787	0.371117	0.91902
aust	2L	9250087	9251042	0	0	0	0	0	0	0	0	0	0	0	0	0	0	NA	NA
Aut1	3L	18741807	18743583	66.9708	67.0872	54.876	66.2666	63.24	67.9686	78.8168	73.4606	77.0579	68.3739	28.3008	42.6099	53.1151	43.5406	0.155224	0.0377572
aux	3R	37504	53244	29.8009	23.3225	22.2348	37.9298	40.0346	30.6033	23.0788	26.5194	20.1987	26.1355	41.4202	41.2383	37.4792	41.9582	0.903308	0.890372
ave	2R	10640030	10640774	47.0405	56.6588	51.3512	25.5892	26.2664	52.1918	90.5184	25.9934	34.5056	28.6667	35.4658	27.6365	21.946	34.8559	0.0591793	1
awd	3R	27570893	27571706	2562.64	3879.5	4612.31	2317.49	1975.24	2534.45	4945.66	2184.95	3113.54	2322.08	1401.2	1528.83	1406.48	1840.17	0.0041249	0.91421
Awh	3L	3846152	3861697	0	0	0	0	0	0	0	0	0	0	0	0	0	0	NA	NA
Axn	3R	25848565	25861033	36.4758	27.4447	28.4952	34.0931	37.5881	31.721	17.9207	35.8026	29.273	32.5489	34.3079	39.1553	48.6564	35.8982	0.624719	0.92835
axo	3L	4637433	4681458	0.0198992	0	0	0.0323892	0.044918	0.0304713	0	0.0311822	0	0	0.0285054	0.0122722	0	0	NA	NA
Axs	X	16574121	16577928	12.1849	9.25066	7.06437	10.8894	10.0158	10.2328	13.5971	11.4563	7.89868	10.9156	9.41895	9.49961	7.29352	9.58782	0.32427	0.883511
az2	2R	3398115	3400229	21.8529	19.7843	24.2768	25.6372	19.5035	21.9311	19.6428	29.713	20.2681	19.7464	23.4058	24.0929	29.1738	23.5825	0.865346	1
b	2L	13821202	13823894	0.447537	0	1.96453	0.18211	0.0721582	0.228435	0	0	0	0	0.915847	0.670296	0	0.226725	0.852163	0.188346
B-H1	X	17291533	17297312	0	0	0	0	0	0	0	0	0	0	0	0	0	0	NA	NA
B-H2	X	17208613	17218195	0.130082	0	0	0	0.0978773	0	0	0	0.281081	0.0560963	0.124228	0.0267414	0	0.0615071	NA	1
B4	2L	13502655	13549323	27.0591	20.9425	29.1254	27.7795	31.6861	24.2598	18.6459	33.2071	25.4553	29.9264	35.723	36.5768	38.8512	32.9091	0.158733	0.919697
B52	3R	9487021	9492613	90.195	93.2699	80.0605	87.121	86.477	83.6861	84.629	82.3621	97.0639	82.9786	104.506	106.013	112.101	98.1916	0.71059	0.792459
b6	X	1580658	1584220	0	0	0	0	0	0	0	0	0	0	0	0	0	0	NA	NA
bab1	3L	1036368	1101089	0.0718442	0.542027	0	0.302091	0.216229	0.403384	0	0.150107	0.3881	0.0774546	0.308748	0.502153	0.223452	0.169851	0.941429	0.943045
bab2	3L	1140448	1177274	0	0	0.200688	0.0318917	0	0	0	0.0818753	0	0.219686	0	0.161116	0.121881	0	0.372601	0.953846
babo	2R	4839845	4850301	20.6769	20.4305	24.1579	24.9748	23.6917	20.5865	15.4993	21.0257	18.0073	19.4776	26.6538	27.928	34.1112	28.5774	0.670567	0.494861
Bace	2L	8495107	8496304	1.11898	0	0	0.045533	0.126292	0.0571157	0	0	0	4.19813	0	0	0	0.119045	NA	NA
baf	2L	8029463	8030150	172.464	241.077	221.091	161.257	155.169	211.657	290.839	129.749	246.126	164.689	157.936	170.26	104.319	176.099	0.182682	0.940414
bai	3R	20865096	20866172	118.126	120.566	106.31	109.408	107.289	124.71	118.106	115.916	130.292	119.038	125.081	116.743	78.3986	124.677	0.67375	0.93882
Baldspot	3L	16641919	16654727	51.674	55.1884	31.557	44.4954	48.5603	46.8198	42.8179	43.3665	42.3968	42.9707	51.6454	53.736	53.9649	54.5144	0.673469	0.650888
ball	3R	22690326	22692529	83.6732	97.2804	81.5822	91.3796	86.8818	86.3381	95.2823	93.0927	89.7047	82.4356	103.91	104.873	100.594	97.0976	0.99659	0.940414
bam	3R	21068760	21070884	16.6841	21.5685	16.9858	35.3083	32.2156	31.2596	34.2244	16.9044	14.9849	19.6339	43.4803	54.5047	46.2645	52.9402	0.372417	0.422365
ban	3L	642258	642281	0	0	0	0	0	0	0	0	0	0	0	0	0	0	NA	NA
bap	3R	17214604	17216171	0	0	0	0	0	0	0	0	0	0	0	0	0	0	NA	NA
Bap	X	19625035	19628620	39.2095	23.5319	38.8034	47.2584	44.2065	39.1396	29.9786	53.7208	36.5017	45.5031	61.9203	54.2097	58.7216	53.5188	0.0679266	1
Bap170	2R	2524022	2529866	47.2943	23.0139	36.0211	43.7727	54.9145	42.5415	30.9948	47.2869	30.3964	41.0618	56.3729	63.8538	68.2161	48.7594	0.444946	0.936027
Bap55	2R	13316853	13318440	82.9162	74.8532	85.9213	83.1274	74.6989	70.3963	94.2645	75.177	84.7885	76.715	83.0245	83.8013	80.2128	81.9511	0.585873	1
Bap60	X	13051477	13053611	126.129	143.904	109.253	126.748	132.633	128.658	124.812	129.427	156.468	122.187	160.784	170.685	159.492	165.417	0.371482	0.902195
barr	2L	20058163	20060975	60.3012	56.9147	56.0325	71.8846	61.0663	57.5296	53.096	65.4479	48.7403	57.3619	63.6942	65.0727	76.2166	69.9106	0.955207	0.940414
baz	X	17054061	17089350	13.2753	9.11883	14.7011	14.0254	16.1425	11.0021	11.517	14.426	9.14094	14.868	19.8824	14.7095	23.6833	15.0733	0.50063	0.91902
bbc	2R	9374171	9382374	63.7532	53.3173	43.6862	68.347	71.1097	60.8559	50.2454	67.3828	65.6449	65.4081	77.2482	76.5434	83.3178	71.6817	0.205443	0.967694
bbg	3L	14405920	14506348	2.00641	2.06736	3.74622	2.46066	2.40604	2.01269	1.69806	2.94755	2.43867	3.17253	1.95602	2.25135	2.14513	1.95174	0.902058	0.845432
BBS1	3L	7118730	7120988	0	0	0	0	0	0.0323556	0	0	0	0	0	0	0	0	NA	NA
BBS4	2R	7023432	7026766	0	0	0	0	0	0	0	0	0	0	0.393983	0	0	0	NA	NA
BBS8	2L	423451	425291	0	0	0	0	0.274857	0	0	0	0	0	0	0	0	0	NA	NA
bbx	X	21234054	21244175	28.8036	24.5505	29.7002	29.2525	29.7543	24.52	15.0709	30.7845	22.1646	30.1671	31.2572	30.1029	37.3149	28.9209	0.702797	0.91902
bc10	3L	5558333	5559867	67.505	66.684	41.7838	61.4196	62.7049	60.6334	51.7007	64.0773	70.8333	61.4464	67.064	68.1678	62.5336	71.9888	0.814578	0.991957
bcd	3R	2581563	2585199	52.7983	48.4033	42.8214	53.2619	71.9355	50.3562	40.6212	58.7553	58.4634	71.4352	88.8161	78.6474	76.5464	62.1196	0.0660155	0.985176
bchs	2L	5907179	5921242	1.37603	0.825432	2.5214	0.898965	1.0401	0.702361	0.067875	1.08801	0.777423	1.69035	1.33821	0.840833	1.29571	0.658089	0.935481	0.916223
BCL7-like	X	9250678	9252627	78.1596	84.6177	63.5293	76.1458	70.6443	78.3825	59.5769	67.0826	89.6114	69.2811	81.417	78.2039	71.4909	74.0947	0.765335	0.978948
bcn92	X	2042479	2043633	42.0319	23.9593	35.8761	52.5266	42.3786	49.297	45.5327	38.3476	52.6768	34.1971	57.5342	51.1523	33.9895	62.8681	0.814127	0.946261
bdg	2R	11810544	11819434	11.3045	6.4582	13.7319	12.3554	13.5259	10.3965	13.988	11.1651	9.79239	11.9538	12.082	14.9836	13.7427	13.8032	0.994625	0.985448
BEAF-32	2R	10657974	10660135	92.2614	88.296	88.4572	85.0603	81.4061	82.791	68.6223	88.8921	95.4809	84.0817	81.9698	88.8778	66.9047	85.6532	0.572581	0.985448
beat-Ia	2L	16049994	16081688	0	0	0	0.0968426	0	0	0	0	0	0	0	0	0	0	NA	NA
beat-Ib	2L	15905133	15962432	0.410864	0	0	0.52246	0.289823	0.367003	0	0	0	0.0332211	0	0.126693	0	0.947063	0.696932	0.91902
beat-Ic	2L	16000536	16041047	0	0	0	0.0271024	0	0	0	0.0521848	0	0.0646251	0	0.143766	0	0.0826683	0.455653	1
beat-IIa	3R	13145720	13191839	0	0	0	0	0.10122	0.068665	0	0	0	0	0	0	0	0	NA	NA
beat-IIb	3R	13057974	13073598	0	0	0	0	0	0	0	0	0	0	0	0	0	0	NA	NA
beat-IIIa	2L	17133617	17170519	0	0	0	0	0	0	0	0.173892	0	0	0.158964	0	0	0	NA	NA
beat-IIIb	2L	16973090	16993999	0	0	0	0	0	0.0418918	0	0	0	0	0	0	0	0	NA	NA
beat-IIIc	2L	17189809	17260732	0.155115	0	0	0	0	0	0	0.243066	0	0	0	0.191324	0	0	NA	NA
beat-IV	3R	19383133	19405268	0	0	0	0	0	0	0	0	0	0	0	0	0	0	NA	NA
beat-Va	3R	8667039	8674141	0	0	0	0	0	0	0	0	0	0	0	0	0	0	NA	NA
beat-Vb	3R	8741843	8760535	0	0	0	0	0	0	0	0	0	0	0	0	0	0	NA	NA
beat-Vc	3R	8571757	8603874	0	0	0	0	0.0826073	0	0	0	0	0	0	0	0	0	NA	NA
beat-VI	3R	24243925	24298931	0	0	0	0	0	0	0	0	0	0	0	0	0	0	NA	NA
beat-VII	3R	22474352	22507688	0	0	0	0	0	0	0	0	0	0	0	0	0	0	NA	NA
beg	3L	17028773	17029965	25.8444	30.8016	29.3485	30.7265	31.8322	32.9793	30.0064	27.1163	31.6856	32.4903	29.7785	30.9765	27.26	36.1023	0.813993	0.939484
bel	3R	4481308	4486483	127.023	84.2853	110.297	94.1475	131.355	95.4572	67.4495	127.537	79.8518	111.166	119.052	132.477	156.921	122.725	0.627029	0.854668
Bem46	2L	2988134	2990094	29.5298	36.0477	25.2718	29.1958	34.2125	30.3456	41.272	23.8118	30.2113	25.6882	26.9291	28.6457	33.6194	29.1104	0.143598	0.985448
ben	X	13890386	13893838	114.431	118.906	113.231	102.023	90.3332	117.181	130.937	107.231	142.633	102.716	93.1299	105.264	71.4247	122.724	0.465341	0.91902
Best1	3R	5987185	5996207	35.8735	35.1583	35.5888	29.0449	24.3392	24.0657	27.1132	39.2535	42.5226	36.2528	32.2426	26.9026	40.9321	31.2443	0.518519	0.949633
Best2	3L	6239031	6249766	7.96328	13.9519	8.69759	13.8983	12.6083	8.91917	4.80238	19.1613	6.48319	33.3966	9.02854	5.63263	7.04292	8.5522	0.954168	0.556174
Best3	3L	15294014	15295885	0	0	0	0	0	0	0	0	0	0	0	0	0	0	NA	NA
Best4	3L	15292057	15294042	0	0	0	0	0	0	0	0	0	0	0	0	0	0	NA	NA
Bet1	3L	19254516	19255261	61.909	68.0534	47.857	35.4903	38.0126	50.58	47.452	52.7769	61.8382	46.7205	35.139	45.6244	19.0735	43.1494	0.338946	0.974741
Bet3	3L	9432018	9435353	53.0599	66.9681	38.1649	49.4894	52.0353	52.645	49.15	47.645	81.1577	44.9914	62.6282	51.9646	41.7207	51.5863	0.886417	0.984913
Bet5	3R	26006003	26006743	13.744	15.7108	15.3571	22.0656	12.9737	20.5357	15.2271	8.61478	20.2486	11.4767	24.6997	20.9592	16.3216	20.2047	0.947915	0.940414
beta-Spec	X	17551453	17563270	10.4642	6.79257	13.8784	11.3402	17.2006	10.0707	6.41163	13.0619	7.59494	14.5558	13.9649	11.7927	20.6125	12.6105	0.662666	0.970767
beta3GalTII	2R	4513685	4515089	13.7376	22.7919	40.3069	14.1304	15.3971	17.7736	18.8074	15.6967	21.9538	16.6	14.6226	19.4743	20.4734	20.2986	0.692236	0.892887
beta4GalNAcTA	2R	10146536	10148655	12.5682	17.5193	11.034	20.077	19.4537	16.5328	16.7328	19.3569	17.4583	17.6069	23.4565	18.6468	19.7684	18.2609	0.67375	0.900492
beta4GalNAcTB	3R	24858381	24859730	35.9428	34.458	40.4248	36.8875	30.817	32.0298	47.69	36.0963	46.9851	32.1129	33.7088	35.4542	23.6242	31.3373	0.463443	0.910934
beta4GalT7	3R	20848994	20850205	31.6612	46.3427	51.3037	46.9541	45.505	46.3358	39.6761	35.8533	35.6764	36.3203	51.0236	47.8234	46.7364	53.2443	0.747982	0.908338
betaCop	X	18275579	18279228	31.7252	23.5724	26.7169	36.1397	39.6837	36.6517	18.5473	45.5265	27.7689	37.4217	44.2309	43.2377	48.4789	38.0081	0.429458	0.730277
betaCop	X	18275579	18279228	31.7252	23.5724	26.7169	36.1397	39.6837	36.6517	18.5473	45.5265	27.7689	37.4217	44.2309	43.2377	48.4789	38.0081	0.429458	0.730277
betaCop	X	18275579	18279228	31.7252	23.5724	26.7169	36.1397	39.6837	36.6517	18.5473	45.5265	27.7689	37.4217	44.2309	43.2377	48.4789	38.0081	0.429458	0.730277
betaCop	X	18275579	18279228	31.7252	23.5724	26.7169	36.1397	39.6837	36.6517	18.5473	45.5265	27.7689	37.4217	44.2309	43.2377	48.4789	38.0081	0.429458	0.730277
betaCop	2L	13378896	13382382	38.9045	34.3311	33.8396	48.1671	48.8317	44.1906	39.1617	41.4854	33.3619	42.2624	30.1144	35.1289	51.0732	38.7446	0.429458	0.730277
betaCop	2L	13378896	13382382	38.9045	34.3311	33.8396	48.1671	48.8317	44.1906	39.1617	41.4854	33.3619	42.2624	30.1144	35.1289	51.0732	38.7446	0.429458	0.730277
betaCop	2L	13378896	13382382	38.9045	34.3311	33.8396	48.1671	48.8317	44.1906	39.1617	41.4854	33.3619	42.2624	30.1144	35.1289	51.0732	38.7446	0.429458	0.730277
betaCop	2L	13378896	13382382	38.9045	34.3311	33.8396	48.1671	48.8317	44.1906	39.1617	41.4854	33.3619	42.2624	30.1144	35.1289	51.0732	38.7446	0.429458	0.730277
betaggt-I	2L	4945597	4948321	52.6796	63.4681	43.2125	56.1733	58.7698	50.2086	76.5657	48.8387	61.3497	54.8757	53.9022	58.5073	63.836	60.5462	0.670413	0.949633
betaggt-II	2L	2879123	2880708	8.10624	7.34837	14.4817	11.9285	12.8724	13.279	8.1087	8.12372	13.1369	8.1702	16.0679	12.0912	9.23473	14.0056	0.980357	0.988366
betaInt-nu	2L	21052831	21058044	0.453911	0	1.1623	0.985087	1.0246	1.58321	0.474544	1.48184	0.367802	1.66381	1.57137	1.53964	1.58824	1.86454	0.234555	0.91902
betaTry	2R	7233843	7234641	13.092	0	0	1.22939	6.81976	4.02665	0	0.263017	0	13.3544	2.40439	3.41596	0	4.34513	0.957735	0.997743
betaTub56D	2R	15334823	15339122	1143.33	1135.07	960.81	1141.95	1113.69	1128.84	1267.05	1133.14	964.757	1179.44	1141.82	1078.03	1176.78	1069.67	0.309961	0.91902
betaTub60D	2R	20193404	20200626	1.64704	2.9395	0.816283	2.22682	0.899473	1.2746	1.90441	3.99627	1.20544	2.4401	2.13104	1.37619	1.48723	0.471032	0.970961	0.91902
betaTub85D	3R	5234104	5236004	1.09132	0	0.558895	0.236841	0.0821138	0.037136	1.95588	0.456029	0	0.0941235	0	0.0448691	0.339426	0	0.205406	0.939484
betaTub97EF	3R	23792729	23814089	0.21385	0	0.547592	0.522115	0.563172	0.254695	0	0.223403	0.231043	1.01442	0.71479	0.527541	0.332562	0.935315	0.432296	0.970272
bft	2L	11956220	11971094	0	0.100775	0	0.114142	0	0.020454	0	0.125587	0	0.27217	0	0.0617832	0.373902	0.0426317	0.296662	0.940414
BG4	3R	17860203	17861330	0.356544	0	0	0	0.134136	0.121326	0.213	0	0	0	0	0.0732956	0.554466	0	NA	NA
BG642163	2L	4641295	4642747	0	0	0	0	0	0	0	0	0	0	0	0	0	0	NA	NA
BG642167	3R	21632188	21632683	0	0	0	0	0	0	0	0	0	0	0	0	0	0	NA	NA
BG642312	3L	6225568	6226481	8.6814	1.87133	3.81083	3.5326	6.15884	4.93765	0	2.33208	0	10.7499	0	0	0	0.879608	0.150129	0.685318
BG642378	3L	19121549	19122765	0	0	0	0	0	0	0	0	0	0	0	0	0	0	NA	NA
Bgb	3L	1639686	1640952	69.0868	85.9393	62.5808	54.2877	65.9136	68.6375	58.0219	59.8494	82.9852	73.2271	62.7442	61.4637	57.2563	65.3953	0.609582	0.992634
bgcn	2R	19740800	19746314	0	0	0	0.108437	0	0.0170026	0	0.0521978	0.215931	0.107735	0	0.0205432	0	0.0708762	0.712767	0.91421
bgm	2L	14013747	14019328	85.8105	106.888	87.2878	97.076	91.2836	89.9802	73.9654	86.8441	74.0052	79.4986	97.3554	99.2968	107.023	94.9787	0.592652	0.67426
BHD	3L	7231641	7233353	6.84685	12.053	3.94476	6.16424	5.50592	5.9412	13.4981	5.90098	3.88358	3.93066	3.67802	3.27249	5.59001	4.79541	0.0407715	0.982442
bi	X	4306888	4378485	0	0	0	0.055729	0.0618288	0.0978675	0	0	0	0	0.0392372	0.0506774	0	0.0874212	0.775715	0.976581
bib	2L	9984646	9995545	0.12247	0	0.627202	0.465128	0.0460748	0.125024	0	0.511764	0.661581	0.528136	0.175437	0.151059	0	0.115816	0.944222	0.879721
bic	2R	8757741	8759608	551.549	571.743	363.734	492.162	513.351	465.206	534.876	590.765	681.539	593.723	664.094	585.706	492.008	545.384	0.508318	0.91902
BicC	2L	16042031	16048626	419.728	382.319	396.795	384.044	419.211	355.776	289.969	414.514	311.016	371.328	373.906	415.855	446.547	383.68	0.707258	0.860135
BicD	2L	17460833	17473255	60.1324	60.0692	60.6701	75.9933	85.659	64.582	57.1934	68.9227	52.133	71.1068	81.4022	86.465	93.7624	83.4873	0.601597	0.940414
bif	X	11573027	11588774	114.807	81.1943	113.313	97.1064	126.694	94.614	69.0945	116.299	82.1619	111.996	114.331	118.054	130.054	104.143	0.859053	0.934842
bigmax	3R	23113086	23114217	19.7143	26.6118	12.2491	18.1677	19.3054	19.6815	18.9651	23.8508	18.7935	21.6602	15.9892	18.8631	23.6698	19.5856	0.806057	0.959111
Bili	3R	20957011	20962431	0	0	0	0.039968	0.110857	0	0	0	0	0.105892	0.187602	0.0807666	0	0	NA	NA
bin	3L	6983721	6987544	0	0	0	0	0	0	0	0	0	0	0	0	0	0	NA	NA
Bin1	3R	12011879	12012615	76.3649	118.377	80.7	89.112	88.6964	109.409	91.2412	69.9624	109.351	74.7488	94.9221	83.6008	52.7805	91.8454	0.345354	0.961395
bin3	2R	2102077	2127321	80.6328	60.0922	101.246	66.6027	79.8185	60.2044	52.7633	87.8168	59.9966	84.1801	73.7932	81.6459	84.7342	69.8803	0.949513	0.91902
bip1	3L	8047432	8051811	42.0209	36.2366	46.348	42.372	33.9675	35.4337	23.1528	39.041	40.031	35.2623	42.1972	36.0271	45.0366	33.7048	0.907855	0.91902
bip2	4	480507	487450	103.445	103.327	65.1767	89.5346	81.9306	84.2971	82.7286	101.108	92.4027	88.9434	75.8131	84.891	65.464	87.9596	0.43902	0.910766
Bj1	3L	5923361	5925873	275.359	262.35	292.798	238.338	246.604	213.486	258.322	273.164	310.958	258.567	252.879	287.77	287.473	294.372	0.866629	0.92835
Bka	2L	9895288	9896104	42.5211	61.4866	23.1372	64.8124	59.3888	74.336	93.3533	47.1969	65.4639	50.4258	67.0022	69.0553	49.5939	78.0966	0.883973	0.878562
bl	2R	16475009	16494359	54.6078	55.071	45.1432	44.216	39.6074	42.1071	36.7628	54.1224	35.3988	50.8153	32.0842	43.8663	41.383	44.7857	0.380237	0.985568
Blimp-1	3L	5624082	5642049	0.0306362	0	0.470689	0	0	0	0	0	0	0.0198172	0.0438861	0.0377878	0	0.173829	0.676037	0.548738
blot	3L	17389123	17414612	32.0939	29.6335	32.5235	48.166	53.8323	44.2182	35.2861	35.6307	26.9651	37.7856	46.271	49.0804	58.8418	47.0999	0.994344	1
blow	2R	3467992	3474581	0.337952	0.84989	0.432685	1.27204	0.889992	0.891249	1.36278	1.36806	1.27792	2.6597	0.605141	1.16368	1.1825	0.888855	0.609896	0.0778101
blp	3R	11759585	11760668	39.7902	59.5459	60.2718	45.9513	48.8619	48.129	48.4622	45.2268	80.3775	42.2328	43.3514	50.5475	37.9113	57.7339	0.84008	0.966118
blue	3L	14036785	14042992	6.07763	2.99805	3.9505	7.06732	7.88835	5.95381	2.80688	5.86073	2.72751	5.30731	1.67426	3.54635	6.54328	3.19975	0.434846	0.854668
blw	2R	18686560	18689685	649.923	614.09	597.628	641.52	621.351	553.791	680.93	631.308	541.574	663.717	341.353	393.692	525.229	392.595	0.021195	0.149445
BM-40-SPARC	3R	22694953	22697738	0.22896	18.4254	0.879423	1.53726	3.48857	0.93494	0	1.07635	3.71051	3.48044	0	0.564814	0	0.243584	0.155962	0.92835
Bmcp	3L	11714019	11721218	36.6207	32.4404	30.8292	33.9149	33.6476	34.7507	38.2746	39.417	39.0228	35.7874	30.6951	32.087	36.4432	39.3918	0.773861	0.91421
bmm	3L	14769595	14779523	35.7287	22.5661	26.9	38.8957	42.5478	36.9765	16.5722	38.7537	29.2612	47.2843	51.4945	46.1611	54.1157	51.8839	0.146901	0.97531
bnb	X	18688540	18691712	0	0	0	0	0	0	0	0	0	0	0	0	0	0.0193399	NA	NA
bnk	3R	27018945	27020517	0	0	0	0	0	0	0	0	0	0	0	0	0.397508	0	NA	NA
bnl	3R	15619794	15662539	0.528833	0.221654	0.225691	0.0478201	0.198953	0.239938	0	0.23019	0	0.228052	0	0.0905945	0.274132	0.0833496	0.46356	0.940414
BobA	3L	14938598	14939212	0	0	0	0	0	0	0	0	0	0	0	0	0	0	NA	NA
boca	2R	3453374	3454240	68.1123	94.7361	65.7694	73.7029	55.6156	80.1181	105.022	70.0618	90.0325	76.7951	84.4882	73.8039	64.7961	75.6338	0.694698	0.949633
bocksbeutel	3R	5415189	5416709	35.6003	31.0247	37.2308	34.9608	33.8147	26.9422	33.0071	31.8973	33.9877	33.8583	39.0051	35.1067	23.4331	41.6865	0.921331	0.953846
boi	X	2338199	2364036	21.2732	14.0433	15.1162	19.6284	22.4191	18.7987	12.248	22.543	19.0476	23.9608	22.2839	21.0405	24.9358	20.3688	0.72987	0.98076
bol	3L	9094740	9123452	2.14129	2.13542	1.13443	1.51731	2.2084	0.77262	0.264665	2.37193	1.19661	1.98213	1.32215	1.04735	1.55015	2.80175	0.828289	0.92835
boly	2R	4253053	4254165	0	0	0	0	0	0	0	0	0	0	0	0	0	0	NA	NA
bon	3R	16418880	16438262	39.0422	25.3022	38.9112	43.5384	49.3376	36.8932	26.7783	43.3837	27.2877	41.697	44.9938	39.2123	51.3632	35.2202	0.95936	0.988077
bond	3R	18376404	18382222	0	0	0	1.48406	0	0	0	0.672356	0	0.0925154	0	0.264615	0.333627	0.0507195	NA	0.91421
bonsai	2R	18525276	18526373	83.7306	99.0907	71.4677	103.884	83.8469	98.3262	147.366	70.7485	77.1588	68.4098	97.6008	110.701	89.3602	117.461	0.358215	0.964859
bor	3R	12087071	12089810	35.6994	33.3381	35.9173	44.632	43.6442	44.9793	52.7423	39.564	41.5409	37.5028	46.884	44.6096	50.2986	57.3302	0.936883	0.939484
bora	3L	18615793	18617855	57.4131	47.3996	48.7764	51.7561	59.9707	49.8427	56.539	60.1174	43.5429	54.6044	58.7865	60.5104	63.9227	58.5914	0.999106	0.992657
borr	2L	9251471	9253116	161.123	156.464	144.494	171.289	169.718	158.469	105.578	169.076	156.434	153.226	201.641	196.567	158.149	174.346	0.714176	0.930598
boss	3R	21787715	21792670	0.0889091	0	0	0	0	0	0	0	0	0	0	0.0274159	0	0	NA	NA
botv	2R	15017098	15021223	11.7824	11.3678	11.6697	16.1172	15.0962	13.5978	12.2848	14.2247	10.8082	10.186	15.0736	12.4078	24.7188	16.4111	0.924491	0.949633
bou	X	6880522	6881236	4.50224	14.6247	4.32321	2.36638	9.95106	3.6386	1.34483	4.70336	12.1605	4.24709	0.537451	1.85107	4.37593	3.79192	0.572375	0.949633
bowl	2L	3771705	3784129	0.0319975	0	0	0.104162	0.0361136	0.261319	0	0.651824	0.414839	0.206977	0.229181	0.236801	0.895676	0.283677	0.0343803	0.908338
br	X	1469164	1553962	0.0372889	0	0	0.0960984	0	0.0190333	0	0.0584319	0	0.0643212	0	0	0	0.0176313	0.544876	0.878562
brat	2L	19133805	19177972	99.5362	79.3516	111.832	77.6181	95.7281	72.5582	51.8517	101.052	60.6767	88.9019	88.193	86.1499	93.3462	80.138	0.823273	0.846415
Brca2	2R	20413722	20417104	27.3794	29.5238	26.1725	31.5192	25.8979	27.1333	19.2012	29.7817	39.3816	28.7563	35.869	35.3656	27.3853	33.4224	0.371834	0.979625
Brd	3L	14965768	14966301	0	0	0	0	0	0	0	0	0	0	0	0	0	0	NA	NA
Brd8	3R	25049212	25051998	16.1538	13.7831	14.7728	20.4435	21.3789	18.6256	19.8176	19.2861	15.8942	17.4774	23.0024	24.6389	22.878	23.954	0.354155	0.966118
Bre1	3L	5783273	5787291	64.8602	54.5553	58.3687	63.7486	72.4993	63.8146	54.1415	64.7665	44.9714	60.7126	43.6952	64.6073	71.2391	57.0923	0.361973	0.953846
Brf	3R	13200554	13217054	18.0393	16.2182	24.5972	20.957	23.0066	17.9551	16.2459	18.798	21.1949	17.3865	19.5746	22.5562	28.6142	23.3976	0.726403	0.840047
brk	X	7201973	7205165	0	0	0	0	0	0	0	0	0	0	0	0	0	0	NA	NA
brm	3L	15963181	15975969	49.2697	39.5891	58.5267	45.2122	54.0886	41.5382	32.9947	46.8508	34.1196	42.784	49.5082	53.1524	72.9946	45.4192	0.98751	0.738503
brn	X	3998376	3999830	15.6603	17.1431	2.12295	11.4704	12.4763	13.1657	12.8776	14.2908	16.4217	10.6662	10.4248	13.4644	9.88467	12.4791	0.782372	0.945507
Bro	3L	1647868	1648613	0	0	0	0.146317	0	0	0	0	0	0	0	0	0	0	NA	NA
brp	2R	5391292	5424980	0.098862	0	0	0	0.0185966	0	0	0.0258196	0	0	0.0236031	0.0101617	0	0	NA	0.949633
bru-2	2L	12344380	12397534	1.19435	1.09887	0.447553	1.56468	2.56446	1.11517	0	1.78025	0.094417	2.54382	0.792851	0.736574	0.543613	0.526847	0.713253	0.930598
bru-3	3L	13530974	13659849	0	0	0.653701	0	0	0.0217177	0	0.0666732	0	0	0.1219	0.236162	0	0.226329	0.945617	0.809283
Bruce	3R	6138365	6157071	21.4589	8.81207	30.2564	19.7667	21.3477	13.8001	9.91492	21.1264	9.83122	19.0055	11.9197	15.9535	25.5141	13.5115	0.728063	0.949633
BRWD3	3R	20144740	20154341	26.3805	14.1729	29.9065	20.9714	27.0958	19.3889	13.4894	25.7094	13.5797	23.7078	26.8485	26.4447	35.8929	22.8126	0.827182	0.864693
bs	2R	20231235	20263998	12.7109	11.8071	14.0748	14.0412	15.8107	11.9044	19.7021	11.3048	10.0212	12.1973	15.0368	16.9963	17.6299	16.6767	0.673469	0.930598
bsf	2L	18449513	18454587	20.4816	17.8993	24.685	28.5835	23.8281	22.5183	21.7984	26.0241	28.7148	22.4955	38.8902	40.5056	45.255	37.7861	0.00255988	0.796728
Bsg	2L	8083421	8110561	62.1956	68.4718	47.6185	65.3167	64.606	66.5811	69.4214	60.3263	69.1184	61.9876	82.4667	77.0252	51.0589	74.3721	0.948936	0.98076
Bsg25A	2L	4683049	4684459	0	0	0	0	0	0	0	0	0	0	0	0	0	0	NA	NA
Bsg25D	2L	5271727	5278558	23.104	19.3031	32.4303	25.9032	29.3968	23.6511	18.663	24.0558	16.4198	23.2697	34.0491	37.8227	38.5554	36.4838	0.657662	0.278666
bsh	2L	19765775	19769067	0	0	0	0	0	0.0679597	0	0	0	0	0	0	0	0.0236078	NA	NA
bsk	2L	10247501	10250479	7.11194	9.24073	3.18694	8.03075	10.0335	12.0399	15.0829	5.75797	8.06789	6.59389	14.178	12.3541	7.46542	12.8205	0.872525	1
bt	4	745029	796707	0.23378	0.391945	0.299313	0.212058	0.258356	0.238656	0.174576	0.022896	0.142073	0.0945137	0.293027	0.231283	0.272666	0.293619	0.205563	0.077781
BtbVII	3L	3148674	3154817	59.0477	51.1873	66.1115	58.2134	69.804	58.7974	49.0263	59.081	48.0398	63.401	70.4958	70.0092	86.9929	67.2396	0.81489	0.846112
btd	X	9588220	9591606	0	0	0	0	0	0	0	0	0	0	0	0	0	0	NA	NA
Btd	X	6111512	6113327	0	0	0	0	0	0	0	0	0	0	0	0	0	0	NA	NA
Bteb2	X	4664588	4665550	0	0	0	0	0	0	0	0	0	0	0	0	0	0	NA	NA
BthD	X	13506146	13507261	103.353	106.406	76.6001	100.233	100.832	95.8107	118.818	96.2863	103.073	106.078	83.0021	87.2578	71.6667	100.206	0.281157	0.716982
Btk29A	2L	8259503	8301072	38.5333	34.0886	36.7694	38.7168	41.8332	36.5037	37.1611	36.7145	36.5034	37.0109	40.4483	44.1423	44.4737	45.4876	0.984062	0.927877
btl	3L	14068871	14075985	0	0	0	0.105276	0.0834279	0.0377304	0	0.752907	0	0.860669	0.0529442	0.205143	0.344858	0.157281	0.14689	0.648856
btn	3R	18411870	18412347	0	0	0	0	0.950764	0.143328	0	0	0	0.54491	0.402243	0	0	0.298735	NA	NA
btsz	3R	10629810	10679626	0.515462	0.681105	0.469798	0.64347	0.798701	0.289863	0.109605	0.533925	0.283171	0.452107	0.75091	0.824371	1.38582	0.957351	0.632518	0.686561
btv	2L	17962734	17982472	0	0	0	0	0	0	0	0	0	0	0	0	0	0	0.650075	0.91902
btz	3R	23525985	23529174	48.3013	40.1377	42.2669	50.4695	57.4537	44.292	25.2923	51.863	37.1644	48.659	65.3405	62.3222	70.9337	53.1439	0.439398	0.890093
Bub1	2L	5279050	5283002	29.8312	21.2955	25.9121	30.0967	32.8754	24.5886	18.0731	29.8974	18.4494	26.3422	32.7165	35.863	36.5553	31.6368	0.742511	0.883511
Bub3	3R	25499854	25501141	130.468	114.646	83.3813	130.118	118.463	130.973	111.855	138.961	105.19	127.433	143.203	135.018	101.784	125.368	0.954974	0.92835
BubR1	2R	1856599	1862122	28.871	23.7631	30.2625	31.3544	30.937	22.6813	19.1073	34.233	28.7515	33.0382	33.8594	34.778	38.4286	31.6431	0.226704	0.949633
Buffy	2R	7566977	7576264	1.17026	3.21054	2.45177	1.42859	1.3208	1.46618	3.05069	3.16748	1.37928	3.02795	0.761993	0.984163	0.496333	2.15046	0.576688	0.792459
bun	2L	12456576	12546630	33.8387	20.6208	20.4843	38.9051	45.0384	34.3743	23.5368	35.601	34.0095	36.0758	45.8379	50.6265	40.307	44.8795	0.168548	0.940414
bur	2L	21174382	21179697	93.3338	84.4112	83.6068	109.862	107.766	91.6857	56.2223	103.761	86.8555	102.525	143.591	139.319	137.393	138.702	0.108654	0.797148
burs	3R	17595272	17595916	0	0	0	0	0	0	0	0	0	0	0	0	0	0	NA	NA
bves	X	20925033	20949964	24.4362	20.7033	20.8295	25.6031	24.1506	20.2768	19.8481	21.3983	20.6476	21.0051	25.1303	26.1915	25.4526	26.9353	0.408868	0.91902
bw	2R	19415327	19426016	0	0.120515	0	0	0	0.0733819	0.085886	0	0	0	0.0686476	0	0	0.0169942	NA	NA
bwa	2L	20066369	20073725	9.33391	13.9372	6.27393	15.5248	15.5385	10.0943	13.1735	10.0556	2.45805	16.3395	6.93606	4.9289	6.53188	7.15793	0.162887	0.679294
Bx	X	18428697	18465749	16.4405	20.5509	18.5727	16.9018	21.6661	17.0055	16.0323	17.2759	17.8667	16.9528	21.4728	17.7733	21.6566	18.1936	0.371421	0.961395
Bx42	X	8998350	9000635	85.1794	72.7836	49.5233	73.6753	77.7917	76.3139	45.4782	85.5455	68.0202	81.8051	93.4298	99.8609	96.6281	86.2178	0.301989	0.91902
bxd	3R	12567846	12598911	0	0	0	0	0	0	0	0	0	0	0	0	0	0	NA	NA
by	3R	5353959	5358734	2.74896	3.1744	4.7406	1.56375	2.53271	2.26221	1.35736	2.72524	4.00035	4.88091	2.33057	1.47044	2.48645	1.67116	0.965543	0.947485
byn	3L	11924480	11928831	0	0	0	0	0	0	0	0	0	0	0	0	0	0	NA	NA
bys	X	7795934	7797679	48.8766	59.9974	41.1845	53.0123	49.5165	50.6257	54.4479	52.9269	61.6875	46.9906	55.1674	67.6703	66.2818	70.8205	0.609896	0.930598
Bzd	X	2500711	2502700	24.2198	27.0946	19.8634	26.3747	28.7946	24.5929	31.8215	21.61	28.2156	23.1934	24.3233	24.7706	19.3014	24.5441	0.238876	0.908338
c-cup	2L	1831626	1832557	0	0	0	0	0	0	0	0	0	0	0	0	0	0	NA	NA
c(2)M	2L	16303259	16305941	10.6941	5.79477	17.2471	15.2666	15.0038	14.7169	9.42416	14.4431	22.5969	11.3126	34.2776	23.065	22.0515	20.4285	0.0691673	0.940414
c(3)G	3R	11615198	11618294	10.6112	12.9651	8.45903	29.3086	29.7146	30.2493	18.7484	16.3925	23.0367	18.1311	50.6921	42.3516	39.2303	40.7361	0.000753511	0.940414
c11.1	X	9169682	9177132	15.9247	14.0973	18.631	18.658	22.544	16.8641	12.835	21.1178	12.0138	19.7583	22.3859	24.1716	33.6246	22.8407	0.369771	0.91421
c12.1	X	9211946	9213277	57.8864	65.8803	49.4988	51.2363	53.4107	56.8291	77.2405	53.9616	52.3831	69.4902	59.9215	55.8946	62.5869	57.9501	0.689411	0.964464
c12.2	X	9213524	9218392	7.27488	7.12374	10.633	7.68884	7.95639	8.46173	5.24986	7.41491	5.52964	8.28719	9.08396	9.96569	12.0141	10.2509	0.717918	0.797148
C15	3R	17325976	17338054	0	0	0	0	0	0	0	0	0	0	0	0	0	0	NA	NA
C1GalTA	2L	8943453	8951200	31.72	28.3564	23.1858	40.1357	37.2144	29.2131	24.393	35.1597	23.9952	31.1641	33.6099	30.2741	37.1954	33.3421	0.858729	0.945818
C3G	X	6675448	6697579	10.4903	6.54222	6.22883	7.80185	11.7063	6.81174	4.32934	9.50303	5.2562	8.75258	8.71146	8.10518	12.3731	7.21259	0.942107	0.964859
C901	X	10858239	10861165	1.22671	2.31372	0.588967	1.02954	0.951852	2.11325	1.09926	1.20142	0.745499	1.09107	0.658969	0.851101	0.715379	1.60414	0.573576	0.993619
ca	3R	25632969	25640782	15.8044	7.65313	15.5851	13.6877	14.563	12.8202	7.38116	15.2917	7.16754	14.3045	14.1824	14.9018	20.8231	12.9647	0.877365	0.91902
Ca-alpha1D	2L	16170656	16190086	0.0982937	0	0	0.0133324	0.055469	0.0836197	0	0	0.159294	0.0211939	0.0234675	0	0	0.0580954	0.918502	0.960314
Ca-alpha1T	X	6001085	6040199	0.0688079	0	0	0.00559981	0	0	0	0.043129	0	0.0445087	0	0.110331	0	0.00488019	NA	0.91902
Ca-beta	2L	11159269	11170471	0	0	0	0.0129893	0	0	0	0	0	0	0	0.0787456	0.148924	0.0452801	NA	NA
Ca-P60A	2R	19814478	19823408	94.767	74.9241	77.5874	87.0982	93.0781	83.3589	65.589	84.7297	64.6502	87.6794	77.426	82.4998	110.111	85.1442	0.760513	0.949633
CaBP1	2L	16354938	16356761	104.771	107.159	86.2326	105.743	111.353	101.538	78.9678	95.251	106.923	98.1499	97.5758	101.677	127.185	103.826	0.800573	0.985176
cac	X	11827718	11875209	0.123934	0.818139	0.714035	0.119773	0.0699382	0.0711667	0.0277644	0.0971026	0	0.150313	0.0221918	0.105094	0	0.0604311	0.245944	0.91902
cact	2L	16313028	16326101	148.282	129.442	125.741	158.067	167.466	143.833	131.448	168.803	145.388	155.166	181.287	194.242	173.679	178.437	0.0814478	1
cactin	X	20295006	20297429	28.8558	21.9648	26.7529	22.4265	27.3269	20.7106	22.093	24.2544	13.7961	23.0279	23.281	26.5233	24.7581	27.4642	0.586991	0.840047
cad	2L	20770734	20783142	114.853	138.4	116.821	101.39	104.062	93.6083	79.9536	116.567	108.231	108.86	104.656	97.5574	118.825	83.8725	0.513683	0.91902
Cad74A	3L	17360850	17372629	0.946583	0.672748	0	0.812228	0.743199	0.945317	0	1.64453	0	1.23791	0.265299	0.786826	0.768024	0.751633	0.917997	0.964859
Cad86C	3R	6652800	6674235	0.296069	0	0	0	0	0	0	0	0.255897	0	0	0	0	0.0349977	0.868582	0.945507
Cad87A	3R	7719233	7727915	18.7727	11.3223	20.5353	15.8913	16.4918	13.1728	5.51138	16.3778	10.4884	15.2505	20.7015	19.5478	26.1618	18.981	0.666329	0.518986
Cad88C	3R	10460474	10467334	0.0445803	0	0	0.0362809	0	0	0	0.139715	0	0.0576739	0	0	0	0	NA	NA
Cad89D	3R	12310287	12321141	0	0	0	0	0	0	0	0	0	0	0	0.0119456	0	0	NA	NA
Cad96Ca	3R	21023288	21034003	0	0	0	0	0	0.0464927	0	0	0	0	0	0	0	0	NA	NA
Cad96Cb	3R	21049877	21058043	0.178947	0	0	0.109224	0.201966	0.182679	0	0.140205	0	0.0289381	0	0	0	0.0158647	0.391447	0.908338
Cad99C	3R	25667378	25680421	0.484961	0.638834	0.354802	1.33438	0.495217	0.294687	0.0413882	1.80937	0.748499	1.07554	0.860107	0.626652	0.969646	0.638777	0.386899	0.934842
CadN	2L	17649865	17739521	0.051422	0.0646587	0	0.0156933	0.0290184	0.0918653	0.253437	0.0805787	0.166668	0.0332626	0	0.0317129	0	0.0273532	0.673903	0.848795
CadN2	2L	17788304	17843608	0	0	0	0	0	0	0	0	0	0	0	0	0	0.0080698	NA	NA
Caf1	3R	11051288	11053286	207.001	202.984	173.635	165.705	155.039	157.539	138.516	184.751	161.41	176.913	177.456	157.339	156.136	158.114	0.217017	0.860135
Caf1-105	2R	6353517	6355994	100.096	82.7472	78.297	99.4713	98.7178	85.6431	77.4359	96.6975	98.9269	95.5986	107.52	120.046	87.0908	115.034	0.48419	0.976584
Caf1-180	X	8496393	8500335	137.872	142.166	120.495	113.004	122.973	98.5838	115.655	135.324	123.744	120.689	82.7901	138.352	119.345	119.189	0.554152	0.988077
cag	2R	6780527	6781865	16.9387	19.4583	13.6547	19.9546	18.4096	19.2133	20.4259	16.3846	23.0451	15.5561	21.1192	21.6666	19.0245	22.8781	0.995737	1
CAH1	2L	13803626	13809997	0	0.231029	0	0.037382	0	0	0	0	0	0	0	0.0566558	0	0	0.740574	1
CAH2	3L	12172978	12176455	33.6496	33.4086	25.7932	22.5734	26.6918	23.733	20.9309	44.9513	32.6484	46.7907	27.8133	31.6011	29.9672	33.8834	0.0618739	0.966118
Caki	3R	17611483	17648364	21.3587	19.3567	21.0569	18.9886	25.7892	18.5246	14.227	24.5006	16.916	22.9084	21.2665	28.4814	27.9295	26.3545	0.517126	0.908338
cal1	3R	12913988	12917660	77.1414	75.1949	71.4413	83.5109	86.5211	69.3887	51.9281	83.5485	67.0108	78.6597	75.5272	85.3233	84.8735	82.0948	0.97417	0.964859
CalpA	2R	15312577	15318068	4.71955	2.05988	2.0974	5.20588	5.0185	4.49943	3.2855	4.70627	6.7003	3.63316	8.15755	4.88312	6.91484	6.72232	0.214931	0.970272
CalpB	3L	9881912	9886419	28.9578	25.2849	27.0449	26.2771	28.2798	26.8904	19.8385	33.1506	20.2518	30.9592	33.0309	31.4533	33.1456	34.6653	0.482601	0.908338
CalpC	X	16219801	16222560	8.63013	8.02895	10.7299	11.7126	14.5823	11.2291	10.1921	9.53678	9.37784	10.584	12.7199	15.1056	17.6876	16.7528	0.382662	0.953846
cals	4	1135803	1144024	8.66661	10.5984	9.92113	15.9595	14.3845	15.0925	5.9693	9.95913	8.26178	11.0362	25.2678	17.6066	15.0632	18.5126	0.56287	0.890372
Calx	3R	16803997	16840182	25.736	18.2946	30.9293	24.2494	28.3237	24.0892	20.8277	23.1575	20.2421	23.5284	24.2828	20.4994	32.0179	24.0374	0.619078	0.959313
Cam	2R	8146912	8162130	865.578	954.097	767.498	816.143	649.354	755.516	1053.73	728.944	936.074	753.404	678.526	722.553	489.244	764.749	0.162498	0.91902
CaMKI	4	466119	474566	34.7813	36.719	22.1895	35.6483	37.2011	42.1111	46.4501	39.9313	45.6573	38.6492	44.6091	38.8984	28.6136	39.7952	0.976598	0.611686
CaMKII	4	1056642	1074329	27.6121	25.1071	21.4527	40.1848	36.7193	40.6605	31.4688	32.2188	33.1509	33.9608	52.8555	40.1933	28.5	38.6601	0.66132	0.854668
Camta	2R	5333550	5365595	4.27615	3.22194	5.11267	5.24718	5.85907	4.41628	3.96607	6.23144	3.02003	5.32759	7.1266	7.16244	7.45202	5.36353	0.326842	0.962361
can	3L	10257006	10260211	0	0	0	0	0	0.0231362	0	0	0.44074	0.02932	0	0	0	0	NA	NA
CanA-14F	X	16459505	16481160	58.3414	40.807	50.4313	43.3974	57.5048	39.4525	25.3075	54.5422	35.5975	46.7924	45.6608	60.96	47.579	53.3996	0.96089	0.878562
CanA1	3R	26865097	26872546	0	0	0	0	0	0.0260051	0	0	0	0.164779	0	0	0	0	NA	NA
CanB	X	5226777	5228568	0.309811	0	0	0	0	0.105424	0	0	0	0.0668008	0.591735	0.191066	0	0.549331	NA	NA
CanB2	2R	3673516	3675640	226.327	223.477	220.033	215.146	200.458	260.527	238.368	216.877	253.401	214.817	222.811	249.912	158.275	278.166	0.704885	0.959313
Cap	X	16483034	16487462	43.8979	36.8262	55.8646	50.5753	45.4037	40.0385	32.228	44.3395	31.1776	44.9026	46.7837	51.0262	50.1202	52.8677	0.944222	0.851143
CAP	2R	6156527	6194529	0.468247	0.521214	0.884514	0.178043	0.242581	0.305614	0	0.51723	0.323439	0.441918	0.219921	0.29351	0.143248	0.405601	0.870217	0.851143
CAP-D2	3R	25501397	25505985	23.9919	20.5313	19.9441	36.4669	36.822	27.3342	33.4682	25.5374	18.1479	20.9823	33.2479	35.997	35.8994	32.2353	0.650075	0.991903
Cap-D3	2L	5525904	5537108	5.74145	8.34238	5.68467	6.17818	6.33601	6.03051	3.10983	6.6377	6.12032	6.93257	6.76242	6.75122	9.04765	5.91813	0.935528	0.837716
Cap-G	2R	9020623	9030325	51.6328	34.8297	47.3632	51.3267	50.3219	43.2219	45.1253	52.4956	44.0036	51.8665	60.389	62.2809	64.1887	60.1652	0.244226	0.92629
Cap-H2	3R	6587031	6592478	6.0957	3.70878	7.04916	5.2676	3.8098	5.18569	3.8178	6.72749	8.17909	5.89335	7.41753	7.72076	7.79766	6.69423	0.0860517	0.91902
capa	3R	25738706	25740050	0	0	0	0	0	0	0	0	0	0	0	0	0	0	NA	NA
capaR	3L	21552073	21555463	0	0	0	0	0	0	0	0	0	0	0	0	0	0	NA	NA
caps	3L	13221788	13272742	3.04161	3.47687	1.6993	3.79181	6.70971	2.70986	0	4.54958	1.79244	7.04716	3.20839	2.54088	5.54706	3.94189	0.98613	0.975722
Caps	4	1235703	1275487	1.09279	0.969943	0.164602	0.130786	0.145101	0.0656223	0.153608	0.738685	1.04174	1.20585	0.21486	0.0660727	0.0999653	0.205162	0.545135	0.979387
capt	2L	1151677	1158264	104.043	117.633	90.469	107.032	100.017	98.5507	113.188	93.8969	108.196	101.608	84.2921	87.8723	94.6031	85.145	0.0427543	0.816776
capu	2L	3872657	3902860	9.83117	8.42235	8.4651	6.80518	7.14522	7.42237	7.24143	9.00629	7.28334	7.8688	9.47124	8.99464	11.1892	7.89221	0.88315	0.62413
car	X	19460051	19463434	17.647	15.7746	19.2743	16.9652	20.7666	15.0481	25.3317	17.7582	18.7043	17.0955	21.7449	21.3538	27.5081	23.5937	0.84008	0.949633
cas	3R	1538663	1543022	0	0	0	0	0	0	0	0	0	0	0	0	0	0	NA	NA
Cas	2L	16821149	16825206	142.287	116.782	82.5171	154.834	146.089	135.09	79.4494	158.872	102.038	156.418	126.651	140.901	142.439	126.498	0.883463	0.91902
casp	2R	11912132	11915666	72.0987	47.4567	52.3917	83.3612	71.3029	65.2527	61.759	73.3641	60.3326	72.0789	59.5002	69.037	83.254	69.7571	0.985326	0.847232
Cat	3L	18815705	18821294	55.1327	69.8305	58.7368	67.0029	75.5479	38.6172	37.6245	46.7701	33.6956	85.2957	27.5747	27.6726	35.9848	32.9186	0.0749983	0.76473
cathD	2R	3709614	3711073	210.411	246.839	176.156	102.486	101.683	99.5148	161.123	201.167	165.753	200.527	82.8779	87.1012	99.8202	110.717	0.147241	0.940414
cato	2R	12165293	12165863	0	0	0	0	0	0	0	0	0	0	0	0	0	0	NA	NA
Catsup	2L	19041713	19043614	46.0742	49.0844	41.2462	50.6352	44.2213	41.776	51.3653	58.6684	43.9773	48.2015	47.4998	41.8838	36.8972	44.0767	0.554152	0.816991
caup	3L	12603225	12614908	0.174767	0	0	0	0	0	0	0	0	0	0	0	0	0	NA	NA
cav	3R	20046863	20049254	57.199	54.9399	36.8156	60.1508	56.1976	67.0014	61.2399	52.7644	73.0273	54.1907	47.8783	54.5448	38.0389	62.2429	0.609128	0.574347
caz	X	16182878	16187553	72.6407	51.4559	59.968	48.8186	70.5776	48.2347	66.2718	53.0513	48.207	40.8221	44.2596	48.6503	58.2713	40.7383	0.0315025	1
cbc	2R	9371016	9372901	23.2521	22.1311	15.5052	20.5659	22.8716	24.0667	18.5211	25.4294	34.2802	23.4489	31.1109	22.1074	16.9498	29.175	0.536608	0.939484
Cbl	3L	8418044	8424324	43.2848	26.6271	31.6074	40.9861	43.1874	39.9032	30.2338	44.4017	26.4941	39.4612	56.6219	45.8103	47.8612	46.3413	0.614114	0.940414
CBP	X	7231402	7236764	36.6138	27.2444	18.2465	33.145	31.0581	32.8826	25.8533	38.1283	24.4104	34.8511	22.7389	26.1175	28.3792	21.695	0.507803	0.563893
Cbp20	3R	13990384	13991161	96.0885	138.003	80.8687	72.6403	86.4559	106.781	104.37	73.7062	89.2941	70.2688	64.4914	78.1838	76.2817	97.8571	0.105719	0.949633
Cbp53E	2R	12861464	12883566	0.0500529	0	0.384501	0	0	0	0	0	0	0.0323769	0	0.185211	0	0.0532498	NA	0.739321
Cbp80	X	4544053	4552292	46.7257	43.7427	44.7496	54.1024	55.607	46.8835	50.363	58.177	47.6013	56.0975	51.1261	62.0606	62.584	59.079	0.483254	0.91902
cbs	2R	9338168	9340898	39.8936	38.4915	30.693	44.4228	37.0471	35.7054	38.4479	37.1806	39.4482	35.5867	39.7124	43.2544	43.3031	43.4225	0.811984	0.994337
cbt	2L	476436	479682	13.9232	13.6557	10.3392	12.6532	12.9905	12.6738	12.3935	14.6907	9.92811	12.1585	9.70652	12.7369	17.1053	10.484	0.452347	0.991943
cbx	2R	5752014	5762577	8.03649	9.66583	8.05246	10.7584	12.4881	10.5226	15.8643	9.85558	12.8351	7.98601	11.5122	9.55334	9.2374	14.7453	0.000329716	0.92629
Cby	3R	17693724	17694492	0	0	0	0	0	0	0	0	0	0.140879	0	0	0	0	NA	NA
Ccap	3R	18526303	18527806	0	0	0	0.349098	0	0	0	0	0	0	0	0.0661362	0	0.0380295	NA	NA
CcapR	3R	21749220	21781992	0	0	0	0	0	0.022896	0	0	0	0	0	0	0	0	NA	NA
Cchl	3R	17851696	17853198	102.041	144.502	150.686	107.958	103.427	115.193	197.616	105.875	179.817	108.237	123.892	137.898	117.397	134.205	0.728063	0.98076
CCKLR-17D1	X	18601526	18620605	0	0	0	0	0	0	0	0	0	0	0	0	0	0	NA	NA
CCKLR-17D3	X	18658515	18668264	0	0	0	0	0	0	0	0	0	0	0	0	0	0	NA	NA
Ccn	3L	17683112	17741941	0	0	0	0	0	0	0	0	0	0	0	0	0	0.0341473	0.931547	0.311434
Ccp84Aa	3R	2529803	2530625	0	0	0	0	0	0	0	0	0	0	0	0	0	0	NA	NA
Ccp84Ab	3R	2527688	2528599	0	0	0	0	0	0	0	0	0	0	0	0	0	0	NA	NA
Ccp84Ac	3R	2520869	2521993	0	0	0	0	0	0	0	0	0	0	0	0	0	0	NA	NA
Ccp84Ad	3R	2518453	2519239	0	0	0	0	0	0	0	0	0	0	0	0	0	0	NA	NA
Ccp84Ae	3R	2516608	2517480	0	0	0	0	0	0	0	0	0	0	0	0	0	0	NA	NA
Ccp84Af	3R	2515323	2515961	0	0	0	0	0	0	0	0	0	0	0	0	0	0	NA	NA
Ccp84Ag	3R	2512449	2513761	0	0	0	0	0	0	0	0	0	0	0	0	0	0	NA	NA
CCS	2R	6008691	6010067	13.5637	34.1103	26.0487	19.3606	17.1025	19.9585	18.6116	14.7785	24.3854	18.1644	15.4832	18.8865	25.7072	19.5031	0.625986	0.931064
Cct1	3L	1546080	1553235	25.9257	21.002	18.6821	17.9996	22.8388	19.2993	14.556	25.1663	27.068	25.2294	21.4942	23.205	28.2578	22.3907	0.40359	0.982442
Cct2	3L	1553492	1555325	0.235398	0	0	0.383149	0.177119	0.32041	0	0.122957	0	0.0507561	0	0.483914	0	0.445215	0.840005	0.99013
Cct5	2R	8062280	8065039	279.921	240.695	235.255	307.612	296.296	300.142	271.703	276.844	227.248	265.955	164.677	193.355	251.805	208.526	0.0370048	0.0954898
Cctgamma	3R	12473310	12475700	231.834	197.378	185.876	198.445	221.524	209.554	177.975	228.076	206.415	226.99	235.153	247.964	278.49	241.327	0.346329	0.91421
CD98hc	3R	3800127	3803488	208.332	190.892	175.126	211.999	215.033	187.438	196.817	215.231	228.424	206.982	262.521	251.162	238.935	254.94	0.0860517	0.940414
Cda4	X	21985465	22034545	0	0	0	0	0	0.141182	0	0	0	0	0	0.0426454	0	0	0.87663	0.91902
Cda5	2L	25401	59242	0.0274105	0	0	0.0836534	0.0154683	0.0559644	0	0.0429525	0	0	0.058898	0.0169046	0	0.0291613	0.930402	0.982442
Cda9	2R	13016337	13017839	0.312948	0	0	0	0	0	0	0	0	0	0	0	0	0	NA	NA
CDase	3R	26285510	26291458	0	0	0	0	0	0	0	0.141624	0	0.263079	0	0.0557383	0	0	NA	NA
cdc14	2L	7802414	7810697	17.5247	8.20528	26.3562	12.3323	14.5401	11.8295	6.63125	17.1831	11.4474	16.2533	22.5984	21.097	21.499	18.8946	0.446157	0.542641
cdc16	3R	19106954	19109845	33.8095	32.732	24.299	37.306	33.1254	32.3177	24.0702	38.3534	21.6812	31.1276	37.1409	36.9048	33.3852	34.2587	0.963884	0.96239
cdc2	2L	10384738	10386263	266.77	265.615	177.663	256.713	229.898	311.283	256.675	232.174	244.122	263.122	244.311	259.558	225.027	274.774	0.521943	0.91902
cdc23	2L	20459394	20461729	26.885	21.4228	28.3105	32.0085	35.3892	34.7542	22.3052	29.6323	28.9811	24.8159	34.5314	41.656	49.0436	42.9568	0.372417	0.924469
Cdc27	3L	7238855	7242439	42.9455	29.4992	28.4399	46.6217	52.2085	36.2823	30.1024	48.2429	26.2726	41.1146	47.2278	51.7928	53.816	44.4861	0.68086	1
cdc2c	3R	16561341	16563260	96.746	80.5486	77.2055	106.56	116.506	115.208	118.511	104.944	99.5514	91.4405	129.976	125.586	109.114	139.365	0.732639	0.940414
cdc2rk	2R	5954721	5956206	12.4298	19.9409	6.58512	18.1822	19.229	15.2596	28.23	15.1119	13.1975	14.6943	18.1125	17.1817	14.4973	20.3675	0.637577	0.940414
Cdc37	3L	1795425	1797307	109.311	117.05	89.3866	120.619	115.416	114.191	189.21	120.316	142.599	99.8263	85.0457	124.142	106.591	142.587	0.649541	0.840047
Cdc42	X	19591116	19593285	98.3126	63.4322	80.5746	82.4828	84.2764	80.8597	66.0924	79.7024	71.2306	78.3481	109.708	113.151	88.9361	101.345	0.673151	0.60896
CDC45L	X	922323	924606	31.0989	40.1611	23.0597	27.9966	26.5617	24.8219	38.9505	31.4219	50.5933	33.5922	23.6505	33.1379	35.2915	33.6601	0.906648	0.939484
Cdc6	3L	8624608	8627181	56.7977	59.6726	41.6519	62.5856	67.0123	57.7356	66.1945	69.7381	69.5999	64.4162	63.1364	73.4332	63.1145	72.3429	0.611444	0.796728
Cdep	3R	736277	771298	1.37159	0.68986	2.49042	1.34964	0.956959	0.941946	0.044694	1.09418	0.646627	2.04866	0.571573	0.753603	1.62881	0.84014	0.994733	0.96749
CdGAPr	2L	19775109	19791900	19.2183	10.9985	16.2519	17.2899	20.4264	14.8641	12.745	17.6067	11.8703	15.3984	22.946	23.3208	23.6384	18.8066	0.652277	0.840447
cdi	3R	14870603	14920076	38.3798	26.5426	31.9922	35.8618	38.8009	32.3341	20.0134	38.6441	24.4822	36.3149	32.0514	31.9035	39.7159	26.9746	0.858408	0.985573
Cdk4	2R	12466980	12472953	13.3996	13.6982	12.553	15.7813	13.0331	15.2082	13.0813	14.4249	18.1843	19.4492	19.2728	16.8299	17.2802	16.7279	0.297704	0.91902
Cdk5	2R	11457034	11458918	24.7264	21.7112	21.892	26.9786	25.3529	27.0389	45.5166	27.3195	19.2886	25.9705	36.1407	31.7907	25.8087	28.6539	0.813059	0.949633
Cdk5alpha	2L	10308123	10310736	0	0	0	0	0	0	0	0.114881	0	0	0.105019	0.045213	0	0	NA	NA
Cdk7	X	5201497	5202970	50.252	51.6551	41.0983	43.3069	44.1006	42.0348	46.0583	54.942	56.9756	52.0338	55.9735	47.842	42.3423	46.4486	0.81489	0.955256
Cdk8	3L	9830184	9831750	17.7223	9.63039	19.1555	18.8804	18.4944	17.0919	11.9706	18.9792	15.8757	14.8626	12.7573	18.0147	13.2954	17.1488	0.745715	0.92835
Cdk9	2R	18523567	18525228	30.2096	28.1462	25.1639	36.9524	32.8634	29.0747	27.7233	27.0914	27.1331	25.8392	37.8005	29.2369	33.5365	32.8168	0.637577	0.976581
Cdlc2	2L	1344479	1345144	0	0	0	0	0	0	0	0	0	0	0	0	0	0	NA	NA
cdm	3R	14005434	14009201	36.1103	22.6769	29.4159	35.788	41.3131	33.5847	21.843	42.1968	28.9597	39.3918	44.0009	42.8129	52.0576	37.1901	0.291223	1
CdsA	3L	8121151	8124775	41.3635	42.6504	39.9875	44.026	39.5459	45.4259	18.859	47.889	36.1018	43.5557	48.5889	47.1875	44.1309	50.3174	0.705287	0.92835
CecA1	3R	26036595	26037009	0	2.86266	0	0	0	0	0	1.18916	0	1.2272	0	0	0	0	NA	NA
CecA2	3R	26037877	26038291	0	0.946179	0	0	0	0	0	0	0	0	0	0	0	0	NA	NA
CecB	3R	26039055	26039519	0	2.48896	0	0	0	0	0	0	0	0	0	0	0	0	NA	NA
CecC	3R	26042205	26042659	0	0	0	0	0	0	0	0	0	0	0	0	0	0	NA	NA
Ced-12	2L	12097842	12100839	28.1791	22.1863	11.9596	29.0148	27.1183	25.906	16.4623	30.0071	17.493	24.2701	31.4456	33.0928	33.411	34.7086	0.498927	0.940414
ced-6	2R	5322173	5329065	118.584	107.637	97.8639	154.063	167.084	138.585	105.586	143.213	130.402	147.941	173.837	175.922	158.805	168.085	0.140197	0.91421
cenB1A	3R	18944124	18949941	36.2282	38.3208	35.1169	41.5283	41.4045	36.0504	34.0687	39.1002	37.7826	40.0923	44.4204	48.0448	40.6992	44.9591	0.629172	0.959313
cenG1A	2L	13835566	13898715	10.8147	7.95088	16.1914	11.1293	17.445	12.9614	13.581	11.7565	8.86476	13.1308	14.9528	12.4881	16.3888	12.6978	0.873829	0.985093
Cenp-C	3R	4389847	4394970	46.1511	36.3506	41.9429	46.0954	50.7581	41.6131	45.7339	45.3007	36.9769	42.7906	44.17	54.6913	47.5936	54.4285	0.906648	0.974741
Cep135	3L	15109838	15121129	16.5336	16.0446	16.4365	18.3312	20.3289	14.3963	13.9443	19.2026	11.4742	15.8787	13.8204	15.7387	14.8825	16.1824	0.307842	0.940414
Cep97	2L	3867713	3871425	19.1029	13.567	15.6258	21.1066	23.7562	18.7339	12.3632	21.2728	18.4888	20.9093	24.2609	23.3168	30.1198	23.6318	0.246471	1
cer	2R	15283719	15284279	45.6314	35.7766	39.1775	29.9275	32.7185	57.8178	45.7012	50.8945	27.8399	83.8626	29.6072	29.7971	3.75681	28.0805	0.535138	0.691527
cerv	X	15471017	15472017	22.1891	29.0845	21.6942	24.9532	17.7581	22.1027	27.2347	18.5443	21.3578	25.0527	20.8052	21.5633	11.9205	24.7986	0.406145	0.988077
Cf2	2L	4877288	4883341	24.334	16.6579	24.1029	19.591	24.5132	17.8303	9.74701	18.6834	13.7855	17.9956	31.3624	24.8543	25.8606	19.6202	0.948592	0.576553
cg	2R	10061174	10070345	47.0993	46.85	51.3729	55.2611	55.4223	46.8137	43.4472	56.5139	42.422	50.5198	67.6403	66.0185	67.7477	57.7135	0.402938	0.851143
CG10000	3R	24574104	24577313	0	0	0	0	0	0	0	0	0	0.13709	0	0	0	0	NA	NA
CG10005	3R	7800877	7802912	1.02245	0	0	0.46806	0.721238	0.652361	0	0	0	0	0.549246	1.18231	0.596263	3.26328	0.959458	0.490431
CG10006	3L	14985388	14990917	0	0	0.924877	0.293949	0	0.215089	0	0	0.585343	0.0389396	0	0	0	0.213478	0.834535	0.991903
CG10011	3R	24433652	24460785	3.46694	0.934152	5.23142	3.64655	4.31469	3.51554	2.10815	2.25555	0.953138	2.36275	4.36773	4.04716	6.49867	4.24273	0.869704	0.716982
CG10013	3R	8149244	8150936	0.316647	0	0	1.96494	1.69755	2.50519	3.40498	0.124047	0	0.358442	2.72156	1.95282	2.2159	2.9757	0.985326	0.981677
CG10014	3R	8048108	8049770	0	0	0	0	0	0	0	0	0	0	0	0	0	0	NA	NA
CG10019	2L	3745691	3752309	0	0	0	0	0	0	0	0	0	0	0	0	0	0	NA	NA
CG10026	2L	19454255	19457726	0	0	0	0	0.0721927	0.130597	0	0	0	0	0	0.039448	0	0	NA	NA
CG10029	3R	3141445	3142929	0	0	0	0	0	0	0	0	0	0	0	0	0	0	NA	NA
CG10031	2L	3698450	3699091	0	0	0	0	0	0.237387	0	0	0	0.300836	0	0	0	0.0824633	NA	NA
CG10032	3R	3097313	3098231	0	0	0	0	0	0	0	0	0	0	0	0	0	0	NA	NA
CG10035	3R	8207372	8208412	0	0	0	0.168392	0	0	0	0	0	0	0	0	0	0	NA	NA
CG10038	3R	8174708	8176367	23.0781	28.6022	17.8132	46.2354	41.5005	48.077	65.9003	32.5299	39.7266	34.5706	52.6733	40.8594	39.1518	50.6315	0.935752	0.430035
CG10039	2L	4007689	4008999	0	0	0	0	0	0	0	0.383006	0	1.26483	0	0	0	0	NA	NA
CG10041	3R	8176536	8177801	0	0	0	0	0	0	0	0	0	0	0	0	0	0.299362	NA	NA
CG10050	3R	3075520	3077470	15.6785	14.9865	20.7093	15.329	16.4943	14.9192	11.316	15.2302	15.1761	15.878	16.565	16.1445	12.9081	17.1579	0.858729	0.946261
CG10051	2R	15251149	15254799	0	0	0	0	0	0	0	0	0	0	0	0	0	0	NA	NA
CG10053	3R	3072962	3073862	10.9603	10.1336	9.90542	20.5288	22.0117	19.9097	12.4214	11.8709	19.3295	13.8667	14.5461	19.1848	17.2952	22.692	0.895732	0.851143
CG10055	3R	3009822	3012375	46.2271	43.4722	40.6944	54.6164	54.1876	56.5839	66.9585	47.4475	51.5099	44.9796	45.5312	61.3512	68.1596	61.44	0.87856	0.934713
CG10062	2R	15263229	15267679	0	0	0	0.0187424	0	0.0235101	0	0.144352	0	0.387321	0	0	0	0	NA	NA
CG10063	3L	6964674	6965521	0.170626	1.28729	0	0	0.7703	0.958015	2.14058	0.534745	0	0.551851	0.488841	0.210456	0	0	0.508318	0.933757
CG10064	3L	6958359	6961061	0.16448	1.10304	0	0	0	0.11194	0	0	0.355407	0	0	0.101438	0	0	0.848214	0.953846
CG10068	3R	2951992	2953751	23.6557	11.9792	17.986	21.6172	22.2338	26.3332	15.1931	25.3029	23.2896	23.1877	26.2535	25.1945	25.2364	22.0745	0.587889	0.921027
CG10069	2R	17169804	17173174	14.4392	11.8078	16.2891	17.5445	14.7582	15.4361	8.86733	20.4903	22.2546	16.4921	23.5046	20.4876	19.5497	19.3719	0.0659025	1
CG10073	2R	15269120	15272470	0	0	0	0	0	0	0	0	0	0	0	0	0	0.0344819	NA	NA
CG10075	3L	6950045	6951214	36.4379	25.7157	36.5102	40.9652	38.0367	35.948	43.3641	31.5959	34.0768	28.3213	35.4856	44.2332	30.9082	36.0583	0.365198	0.973229
CG10077	3L	6942590	6949004	56.2788	36.5439	51.7076	52.6836	62.5858	48.3484	37.0181	63.3622	42.9246	61.6324	71.0462	77.4938	68.7009	62.9325	0.225863	0.933271
CG10080	2R	17512539	17518766	31.2616	23.7348	34.1651	35.4796	41.0614	31.0293	18.9075	38.1282	27.8245	35.4089	45.1894	44.4914	52.8376	42.7306	0.265536	0.918567
CG10081	2R	15273428	15276823	0	0	0	0	0	0	0	0	0	0	0	0	0	0	NA	NA
CG10082	2R	17533682	17544944	15.5794	9.25902	15.189	11.1392	11.3504	8.68296	5.43766	14.0495	8.83948	13.1868	11.2319	11.8997	15.5863	11.2068	0.767644	0.908338
CG10083	3L	13476632	13479398	53.7256	53.5091	49.0354	56.6459	56.6743	52.6196	28.6956	54.2639	47.9301	49.0666	54.9397	70.9582	59.3118	61.2505	0.801551	0.883511
CG10086	3R	3616362	3619221	0	0	0	0	0	0	0	0	0	0.0925648	0	0.132378	0	0	NA	NA
CG10089	3L	13459926	13467643	0	0	0	0	0	0.0934407	0	0.286862	0	0.236831	0.437061	0.26343	0.56937	0.389512	0.0731131	1
CG10092	3R	3712805	3715058	18.0238	14.2201	12.4883	15.4449	16.1941	13.9621	13.4277	17.7214	7.56003	15.545	18.9339	17.0875	18.4662	18.4982	0.948301	0.909177
CG10096	3R	8216404	8221702	0	0.0682414	0	0.0331258	0.0306263	0	0	0	0	0.0351056	0	0	0	0	NA	NA
CG10098	3R	2950271	2952225	56.9908	60.5431	43.04	51.012	48.118	51.7895	49.2654	49.6596	74.6248	50.3988	50.6637	55.7713	44.1094	52.1245	0.823767	0.949633
CG10102	2R	10248808	10249506	0	0	1.87418	0.0992769	0.275358	0	0	0	0.790763	0	0.34949	0.150463	0	0	NA	NA
CG10103	3L	6747115	6749619	31.5108	51.5191	31.6009	44.6268	49.6786	46.8241	60.3077	44.0918	39.4663	42.0431	36.5354	46.2238	31.4745	46.1859	0.392617	0.797148
CG10104	2R	10278290	10279831	0	0	0	0	0	0	0	0	0	0	0	0	0	0	NA	NA
CG10107	3L	6737525	6745386	34.9691	33.8449	42.3705	33.2261	35.1347	30.7547	40.2128	36.3353	34.3242	34.308	38.5889	39.5944	43.9508	38.9082	0.946026	0.91902
CG10116	3L	13449307	13450338	0	0	0	0	0	0	0	0	0	0.471899	0	0	0	0	NA	NA
CG10126	3R	8681259	8684939	0.144645	1.45503	0	0.235434	0.326504	1.1813	0	2.03994	4.2194	1.40347	3.52245	2.14093	0.67482	3.59063	0.0415243	0.969813
CG10131	2R	10517417	10518526	0.1272	0.959657	0	0.465838	0.430688	0	0	0	0	0.0822798	0	0	0	0.0451081	NA	1
CG10132	2L	19518786	19525454	0.170157	0.213957	0	0.150019	0.12803	0.0723771	0	0.0444394	0.0919181	0.220133	0	0.0349795	0.264613	0.13074	0.802737	0.985573
CG10133	3L	13442286	13443463	40.9677	53.5166	20.9806	38.3883	28.1279	43.2161	44.8694	32.9899	43.8924	34.5974	42.0582	37.828	41.942	46.2075	0.834568	0.962621
CG10137	2L	19526685	19532992	0.207083	0	0.954476	0.117972	0.186978	0.190262	0	0.324501	0	0.0267906	0.296645	0.153254	0	0.234997	0.628996	0.949696
CG10139	2R	10532775	10533676	53.4814	63.4568	48.7642	53.4052	53.0175	49.4935	52.3335	62.9164	50.4084	58.7186	61.8349	54.1233	25.173	60.6679	0.786776	0.964859
CG10140	3L	13432416	13433535	0	0	0	0	0	0	0	0	0	0	0	0	0	0	NA	NA
CG10144	3L	6484329	6488472	10.2486	7.3152	12.9915	14.4928	14.43	13.8289	12.0632	16.6426	14.471	12.4929	16.4737	14.7895	23.512	17.896	0.142638	0.930598
CG10147	3L	6479696	6481524	9.54561	2.8578	9.31154	5.30233	3.67668	7.15383	0	11.0405	14.9784	9.80098	10.5268	7.66237	9.89634	8.14036	0.284517	0.964859
CG10151	2R	10640841	10643793	0.140302	0	0.359262	2.5691	2.32247	0.954853	2.59832	0.0732847	0	0.0302516	2.00981	3.54759	1.74548	2.90234	0.969338	0.878562
CG10153	2R	10644565	10645334	14.5857	10.8491	7.89053	24.3257	22.9539	31.5623	34.6086	16.4176	13.9827	22.7232	24.1309	23.6917	15.3346	23.6766	0.852702	0.486481
CG10154	3L	13428779	13430233	0	0	0	0	0	0	0	0	0	0	0	0	0	0	NA	NA
CG10157	3R	19504613	19505577	57.6979	92.8076	73.3919	39.3336	40.3829	56.5107	113.815	58.7097	85.0043	49.0762	29.7868	38.7026	41.0762	43.6458	0.17582	0.91421
CG10158	2L	6943729	6945284	46.0845	52.1864	33.8144	57.1349	61.7461	48.0544	38.9621	52.3662	40.7633	51.8914	74.5088	66.8146	60.3509	55.9728	0.589132	0.945968
CG10163	3L	6250522	6251860	1.8664	0	0	0.312722	0	0	1.96763	0	0	0.497119	0	0	0	0.0389335	0.378335	0.934842
CG10164	3R	19380044	19382495	0	0	0	0	0	0	0	0	0.194589	0	0	0	0	0	NA	NA
CG10165	2L	19527280	19530301	5.13007	4.45679	6.4487	6.49026	7.6849	9.33149	9.69567	4.82332	5.74405	7.84351	8.01685	7.59313	3.04609	8.36853	0.761979	0.91421
CG10166	2L	19525433	19526347	44.3077	48.2419	24.7777	48.9076	44.6425	58.2293	49.8966	40.4346	59.4245	44.1439	39.8817	43.553	34.0557	44.6092	0.527266	0.719737
CG10168	3R	19362760	19364443	0	0	0	0.0335816	0	0	0	0	0	0	0	0	0	0	NA	NA
CG10170	3R	19358666	19360489	0	0	0	0	0	0	0	0	0	0.343812	0	0	0	0	NA	NA
CG10171	3L	13379045	13380969	21.2735	35.604	35.8729	24.8536	27.4401	23.0035	21.9195	22.7659	24.2651	28.4807	29.1999	25.2795	24.2069	26.4963	0.578816	0.91902
CG10175	3R	19348422	19356704	0	0	0.341609	0.180953	0	0	0	0.0696837	0	0	0	0	0	0	NA	NA
CG10176	2L	18485453	18487710	0.764507	0.19226	0	2.11541	2.24341	0.858495	0	1.07819	0.247791	0.939596	0.109515	0.0942969	0	0.379557	0.431967	0.54086
CG10177	3R	19345867	19347305	0	0	0	0	0	0	0	0	0	0	0	0	0	0	NA	NA
CG10178	2L	18509571	18513481	3.9962	3.81197	3.17569	7.00913	5.83223	7.2447	2.2227	5.1824	1.56322	15.9109	4.73753	2.29456	1.92865	4.17814	0.976598	0.538094
CG10182	3R	19412928	19415537	0	0	0	0	0	0	0	0	0	0.653584	0	0	0	0	NA	NA
CG10183	3R	19422282	19424756	0	0	0	0	0	0	0	0	0	0	0	0	0	0	NA	NA
CG10184	3R	19428228	19431209	18.845	18.0905	14.7879	15.1718	14.1795	16.3937	17.6134	18.5755	9.85164	24.1178	13.4977	13.5591	13.235	17.1743	0.696014	0.940414
CG10185	3R	11886408	11893234	0	0	0	0.0524168	0.029077	0.0263002	0	0.161483	0	0.0999892	0	0	0	0.00913615	NA	0.785637
CG10186	2L	19508952	19517201	0.165795	0.5733	0	0.0590316	0.0935611	0.105783	0	0.194851	0	0.388764	0.0296874	0.11503	0	0	0.727638	0.91902
CG10188	2L	19502333	19508760	22.6985	12.3319	19.4173	23.6567	28.3286	21.2753	15.1759	24.1614	18.8431	22.9886	27.41	28.2466	29.9529	24.9819	0.44846	1
CG10189	2L	19491646	19492927	5.33257	3.41836	4.81932	5.06312	5.78251	6.03085	2.81091	3.76847	12.8781	4.19338	9.58601	6.70634	4.87809	7.52714	0.460692	1
CG10191	3L	13381392	13383088	45.305	38.8741	34.7396	39.9153	41.4817	37.4363	45.2399	44.5801	33.046	38.4538	41.8133	36.8143	38.3599	38.9263	0.309781	0.960314
CG10194	2L	19488681	19490083	18.7339	15.234	15.5114	21.9564	20.6373	19.1246	25.131	20.9184	15.9981	17.8506	25.2291	20.7548	21.4575	22.6355	0.95952	0.953846
CG10195	2L	19482876	19484702	9.47614	10.9988	6.99949	12.6803	11.415	11.162	13.8805	11.2797	8.26913	8.31043	10.0503	13.2616	17.0036	17.1254	0.969338	0.959957
CG10200	2R	10695928	10697436	0	0	0	0	0	0	0	0	0	0	0	0	0	0	NA	NA
CG10202	2R	10705364	10707492	0	0	0	0	0	0	0	0	0	0	0	0	0	0	NA	NA
CG10205	2R	10720337	10721460	0	0	0	0	0	0	0	0	0	0	0	0	0	0	NA	NA
CG10208	3R	19598714	19599845	9.0552	19.2932	11.5935	3.2753	4.68418	4.17266	6.08581	11.8246	15.8977	11.6334	6.48574	1.93906	4.10721	3.16659	0.673241	0.954153
CG10209	2R	10733561	10735864	21.9706	14.1459	14.2341	18.0689	24.4981	16.5176	11.2672	16.2808	13.0839	18.5353	19.0543	17.8758	24.3902	18.3988	0.919861	0.949633
CG1021	3R	2214883	2231613	22.8783	19.7364	22.0695	25.7047	24.7141	23.0872	15.0071	26.5722	20.8945	22.9803	30.6149	29.1696	29.0947	29.1851	0.321701	0.91902
CG10211	2L	18517492	18531782	0	0	0	0.065456	0.181551	0.218951	0	0.126033	0	0	0	0.0496021	0	0	0.770032	0.878562
CG10214	3R	19592240	19593174	48.0411	61.6698	37.4555	55.9619	52.2788	69.5386	60.6554	53.7078	77.6227	55.9361	69.8456	60.4938	40.1424	60.2127	0.996836	0.878562
CG10217	3R	19586458	19588977	55.6802	63.9607	55.6916	61.5395	60.7637	50.7448	41.2156	61.0852	51.4252	59.2339	61.6299	62.7043	67.3676	57.8879	0.990615	0.91902
CG10219	3R	19585206	19586318	81.9034	112.659	105.442	84.5778	81.2036	102.397	124.081	76.5805	92.3991	90.7385	67.1977	77.8599	59.8143	82.1602	0.058577	0.91902
CG10221	3R	19580342	19583860	42.5887	39.8424	35.0064	41.5401	45.6158	37.9119	23.28	38.04	32.4389	41.4057	40.3872	45.4651	48.4806	44.9162	0.946351	0.909177
CG10222	3L	13404479	13405553	36.5409	27.2859	20.1186	35.3204	31.9515	43.414	39.785	30.291	31.1247	37.6734	35.73	32.0725	26.7641	34.4521	0.597336	0.83476
CG10225	3R	19576658	19578552	120.365	116.921	105.456	121.598	128.915	122.295	128.589	117.542	130.78	126.919	137.003	130.595	133.752	137.978	0.987831	0.940414
CG10226	3L	6227416	6232689	0.516775	0	0	0.354854	0.328079	0.263776	0	0.354283	0	0.898372	0.138801	0	0.753416	0.148899	0.902058	0.930598
CG10232	3R	19545197	19546170	0	0	0	0	0	0	0	0	0	0	0	0	0	0	NA	NA
CG10237	2L	19435843	19441278	154.064	171.317	133.925	160.259	140.596	144.654	133.928	150.435	167.279	139.102	195.941	176.907	175.211	167.281	0.74772	0.829993
CG1024	3R	2204117	2206050	28.0776	21.6154	43.468	33.7219	31.6894	25.519	39.5379	30.5291	32.5016	30.4401	31.3969	33.2183	39.7653	37.9991	0.96894	1
CG10249	2R	10788974	10815585	0.71257	0.651632	0.995252	3.25981	4.55732	2.8987	0.773985	0.744401	0.349935	1.00566	2.38175	2.67668	3.72734	3.18548	0.750388	0.985448
CG10251	3R	19522103	19524749	0	0	0	0.100605	0	0.0946481	0	0.0968562	0	0.159927	0	0	0	0.0438383	NA	NA
CG10252	3R	19520935	19522000	0.46028	0	1.17861	0.124864	0	0	0	0	0	0	0.659347	0.094621	0	0	NA	0.864693
CG10253	2R	10817587	10822366	0	0	0	0.0221737	0	0.111257	0	0	0	0	0	0	0	0	NA	NA
CG10254	3R	19514726	19520705	171.682	142.943	177.644	177.833	174.893	144.567	109.713	190.033	138.172	197.397	133.047	160.793	181.995	147.909	0.89108	0.953846
CG10257	2R	10830115	10831974	0	0	0	0	0	0	0	0	0	0	0	0	0	0	NA	NA
CG10260	X	2519050	2527386	21.3315	14.5097	24.3459	18.559	25.1991	18.3233	12.6343	23.2395	12.6426	21.9066	23.8055	21.0864	32.9834	22.6652	0.759597	0.902291
CG10262	2L	19583025	19583927	1.56963	0	0	1.13548	1.96838	0.35608	0	1.91304	0	0.789694	0	0.322672	0.81365	0	0.768601	0.91421
CG10263	2L	19580607	19582497	30.0563	50.328	36.8501	27.9377	35.4453	32.6725	50.7775	29.8329	33.0395	30.3994	41.23	41.0478	34.6186	41.5715	0.611444	0.91421
CG10264	3R	11869244	11870554	0	0	0	0	0	0	0	0	0	0	0	0	0	0	NA	NA
CG10265	2R	10879836	10881336	27.2231	25.673	22.51	33.0018	32.8587	33.6289	26.5971	26.958	20.8333	31.2444	36.695	34.977	34.8382	37.4091	0.869704	0.99234
CG10267	3R	2282849	2284544	40.8635	49.0987	37.6691	46.3368	39.5608	45.1457	89.1852	48.2385	47.3863	49.8698	55.1545	43.7382	54.6508	51.814	0.815362	0.91902
CG10268	2L	19579092	19580346	16.4081	28.0944	9.83334	25.0022	15.2353	21.4428	21.273	19.5117	22.2534	16.8614	21.6708	25.1903	12.4868	23.0272	0.871587	0.985448
CG10274	3L	6171778	6174883	19.9591	18.7256	23.3539	25.2256	24.7643	19.2059	15.556	24.6479	21.278	21.7172	21.8378	24.3736	33.9164	24.0932	0.659753	0.982442
CG10277	3R	2208632	2214026	27.4635	30.0671	17.5584	31.394	34.211	24.7695	18.9697	27.8821	18.3499	32.6182	34.7572	33.6142	31.9906	32.3227	0.781061	0.949633
CG10280	3R	1836294	1837654	0	0	0	0	0	0	0	0	0	0	0	0	0	0	NA	NA
CG10283	2L	18472949	18484511	0.0876008	0.550751	0	0.570339	0.247174	0.514209	0.470997	1.09817	0.141965	0.538317	0.439205	0.162075	0	0.248522	0.956676	0.719838
CG10286	3R	2194675	2196837	19.577	22.591	22.8439	24.7558	24.1231	26.0568	17.9872	22.8138	22.4896	22.2813	33.8124	35.3035	32.9494	35.5033	0.125859	0.716982
CG10289	3L	6162650	6166966	41.9421	21.2916	30.571	46.676	47.6456	38.9931	24.0541	46.4039	38.5696	37.8564	45.9974	52.575	45.6876	51.788	0.384271	0.961395
CG10298	3R	2168723	2169521	0	0	0	0	0.202915	0	0	0	0	0	0	0	0	0	NA	NA
CG10300	3R	19537250	19539035	0	0	0	0	0	0	0	0	0	0	0	0	0	0	NA	NA
CG10301	3R	19535879	19536981	0	0	0	0	0	0	0	0	0	0	0	0	0	0	NA	NA
CG10306	2R	17572774	17573709	162.919	206.988	139.716	166.582	153.433	180.714	166.019	159.408	243.292	157.429	205.559	201.615	161.075	208.579	0.800846	0.997743
CG10307	2R	17576416	17577758	0	0	0	0.133695	0	0	0	0	0	0	0	0	0	0	NA	NA
CG10311	3R	12176626	12182733	0	0	0	0.339583	0	0.567954	0	0.435903	0	0.359878	0.398484	0	0	0.493238	NA	0.940414
CG10317	3R	12195092	12196255	0	0	0	0	0	0	0	0	0	0	0	0	0	0	NA	NA
CG10320	2R	17545579	17546282	72.486	104.166	74.3593	65.9532	64.2796	86.2924	141.61	47.9742	93.3925	60.2844	69.9761	59.6971	44.1094	64.9018	0.108654	0.939484
CG10321	2R	17522172	17525906	35.7445	34.1385	38.8739	37.768	39.0734	33.3945	38.365	37.7608	33.715	36.7346	41.5958	47.1103	51.7145	43.6249	0.633207	0.892887
CG10324	3R	12470597	12472711	21.2478	18.2624	10.8471	15.4589	15.4055	14.861	10.9662	18.9657	10.0251	16.3104	13.6775	18.2874	15.0574	14.8076	0.73958	0.936674
CG10326	3R	12469326	12470887	111.479	71.1338	69.5004	120.008	119.247	125.376	113.503	90.1147	107.521	111.328	125.728	127.177	83.9323	121.218	0.947047	0.823145
CG10332	2R	19488436	19489296	0	0	0	0	0	0	0	0.284015	0	0.586202	0	0	0	0	NA	NA
CG10333	2L	18606832	18609558	22.4829	18.0879	26.2737	27.6711	24.0126	24.0814	26.412	25.2212	27.0617	18.0569	24.2089	24.4121	26.0466	26.6122	0.736325	0.940414
CG10336	2L	18689580	18690906	80.3043	88.4013	97.7712	85.6593	82.198	74.967	110.069	77.4019	89.0521	78.3425	78.4265	86.7156	72.5732	88.729	0.305191	0.979625
CG10337	2L	19545375	19546914	3.10248	0	0.821825	4.09208	2.29413	3.2764	2.10908	1.34113	4.85448	1.45324	6.89628	4.94833	1.99643	6.14602	0.510797	1
CG10338	2L	18695732	18698571	19.5011	14.3397	14.8929	20.3255	22.1383	22.1488	9.91272	22.5166	19.4055	21.0239	20.7471	19.1653	27.1341	20.969	0.615944	0.942464
CG10339	2R	19965756	19967999	0	0	0	0	0.0790645	0	0	0	0	0	0	0	0	0	NA	NA
CG10340	3R	12439133	12440109	43.9678	45.034	38.0255	47.5124	54.5532	61.5307	54.5334	44.487	60.4006	50.1951	51.93	58.6309	51.6208	54.1074	0.966813	0.864693
CG10341	2L	18698685	18700647	15.8365	14.6914	15.6799	25.7192	21.5278	22.8131	29.7699	18.3086	19.6191	15.5252	30.6508	27.173	22.329	30.2765	0.807516	0.964859
CG10343	2L	18703466	18704457	45.9049	41.5119	43.4757	40.3655	48.4387	51.8373	56.3501	39.9081	53.5018	47.9981	38.2839	48.6705	38.1384	54.6348	0.662666	0.91902
CG10344	2R	18313236	18314470	36.2403	39.9979	25.3086	30.4644	31.1575	36.8802	41.9428	31.1538	35.7172	40.1972	42.6378	37.5537	24.9105	39.6428	0.899559	0.991957
CG10345	3R	12422794	12430510	0	0	0	0	0.257313	0.0290925	0	0	0	0.0737367	0	0	0	0	NA	NA
CG10347	X	11746724	11748913	15.0263	18.4056	19.9018	18.7914	18.1289	17.0588	17.1797	19.5881	23.9317	18.7275	21.4323	17.6552	28.4038	26.23	0.387004	0.985448
CG10348	2L	18714614	18731419	0	0	0	0	0	0	0	0	0	0	0	0	0.239327	0	NA	0.91902
CG10352	X	11769338	11770989	0	0	0	0	0	0	0	0.156632	0	0	0	0	0	0	NA	NA
CG10353	X	11771771	11781192	5.64526	5.79175	1.72602	9.06288	9.44623	7.54063	10.8222	6.29354	5.46189	5.63192	8.52934	11.0855	7.59975	8.86433	0.974644	0.890372
CG10357	3L	3615381	3616682	0	0	0	0	0	0	0	0	0	0	0	0	0	0	NA	NA
CG10359	3L	3612193	3615245	0	0.191277	0	0	0.0858441	0	0	0	0	0	0	0	0	0.0539453	NA	NA
CG10361	3L	11792043	11793956	0	0	0.719528	0	0.211429	0.143428	0	0	0	0.242352	0	0	0	0.0664319	NA	NA
CG10362	X	11820442	11824883	0	0	0	0	0	0	0	0	0	0	0	0	0	0	NA	NA
CG10365	3R	19549085	19557227	18.2872	27.1673	14.1023	17.842	23.5882	19.2452	30.3702	25.3369	28.8351	22.6535	23.3642	18.3758	17.1291	24.6884	0.988763	0.51401
CG10366	2L	19584258	19586440	23.7914	22.3127	19.1851	26.5027	29.9672	23.885	21.084	24.8198	27.4792	23.2119	32.3863	31.4933	35.8741	27.5484	0.460692	0.975722
CG10373	2L	18704569	18705699	101.464	88.8303	84.6814	99.9382	89.9002	101.704	107.067	99.5572	114.103	101.899	109.858	109.213	77.4192	108.112	0.966688	0.917968
CG10375	3R	19593433	19594706	42.1225	56.4741	9.18683	31.3068	29.9943	34.7942	46.6766	42.6854	35.3161	32.0605	39.5922	39.9089	22.9372	37.6032	0.811414	0.991751
CG10376	2L	18700604	18703118	22.2703	14.3365	15.9618	25.0402	26.0371	24.584	22.9166	27.2169	23.3124	22.1943	25.7964	33.7448	31.5673	32.8184	0.144996	0.939484
CG10383	2L	18690901	18695422	15.3183	12.2145	14.3504	13.7968	15.075	15.5424	10.044	24.0038	19.224	20.4216	15.3202	15.0922	16.9947	20.669	0.141828	0.878562
CG10384	2R	18353993	18359160	0	0	0	0.094953	0	0	0	0	0	0	0	0	0	0	NA	NA
CG10395	2R	1237997	1239477	67.2534	56.8506	18.813	60.0989	60.9151	73.5599	61.1101	55.35	60.1431	61.0506	81.4975	65.2932	29.003	59.3234	0.931547	0.91902
CG10396	2R	1241498	1242231	0	0	0	0	0	0	0	0	0	0.129314	0	0	0	0	NA	NA
CG10399	2L	6960425	6961552	10.2839	20.1851	8.67072	17.147	14.5793	17.796	22.9262	11.5949	12.1946	12.3309	8.08441	10.3642	10.5317	16.1443	0.158733	0.908338
CG10405	3R	12280265	12281519	1.06909	0	0	0	0.172373	0.38978	0	0.478648	0	0	0	0.0941894	0	0	NA	NA
CG10407	3R	11870468	11871693	7.722	1.76541	1.07854	0.856965	1.74307	0.788304	4.02602	6.38022	0.455062	3.54191	0.603365	1.38539	1.96504	0.398313	0.635994	0.940414
CG1041	3R	2196747	2199747	12.1863	15.2557	7.42311	11.5996	13.6327	10.9059	10.2948	11.609	13.05	12.1887	14.1499	9.17087	11.7713	13.8594	0.893374	1
CG10413	2L	18599748	18605021	24.7516	19.2073	16.026	44.1866	46.4529	38.4251	30.4817	28.9232	23.8381	32.5474	46.3466	39.274	35.7972	38.6837	0.724823	0.489413
CG10414	2L	18609571	18612242	7.45962	5.28049	9.7629	13.3334	11.7869	10.9997	3.46609	10.2173	9.67119	7.82768	16.6224	14.5852	13.1473	15.1275	0.366358	0.964859
CG10417	2R	1247830	1250608	124.879	120.451	91.0732	138.595	130.833	145.234	156.005	115.43	123.988	114.112	152.62	135.605	122.174	146.477	0.566986	0.91902
CG10418	3L	12329775	12330336	79.3841	125.64	127.144	62.4851	58.4622	105.915	165.894	67.7211	122.192	58.8839	62.3468	73.5309	47.188	87.2805	0.205406	0.969813
CG10419	3L	19092222	19093434	53.6458	50.1923	47.857	51.4516	47.2655	54.5291	39.6984	47.9071	52.3498	50.1486	58.3377	63.3938	48.4406	56.3767	0.904268	0.91902
CG10420	3R	21059357	21061240	25.39	23.6898	24.8751	29.7371	28.3239	29.2252	28.7534	23.5258	35.7799	24.0404	32.4703	29.9099	23.3473	27.7425	0.824941	0.91902
CG10424	3L	19089498	19090809	23.4642	39.3389	33.3796	43.6731	39.1109	35.8194	42.0528	29.4489	35.9134	29.5829	58.9771	37.3159	34.4623	38.7926	0.875728	1
CG10425	3R	21086684	21088231	29.9544	46.9621	31.3119	34.0595	34.1286	36.0949	38.7344	34.0157	45.1642	31.9461	36.5273	42.6759	24.7654	46.6248	0.920088	1
CG10426	3L	12270792	12274576	6.75117	0.217667	11.9681	2.87043	2.53988	3.22509	3.49025	2.98386	4.48857	2.74339	6.26135	5.95176	9.89314	6.12344	0.836827	0.542641
CG10428	2L	18948896	18950973	27.5886	32.1304	28.5813	30.508	30.0283	31.9263	41.8957	24.9709	23.6632	30.0155	31.5761	33.8988	39.6283	33.7321	0.576688	0.95824
CG10431	2L	18974709	18978190	5.94321	7.52322	6.43461	4.78808	4.45681	4.90666	3.50283	5.68783	4.13703	4.54102	5.42812	5.36262	3.34958	4.42738	0.475089	0.851143
CG10433	2R	17493180	17494458	0.483544	0	1.85727	6.00123	3.95665	12.0322	13.4325	5.11458	0.391813	6.88121	8.83156	7.08248	7.89564	9.17396	0.641425	0.368497
CG10435	3R	3836630	3838920	36.8579	34.2957	29.4464	39.175	42.764	36.9493	21.4025	38.9279	37.5114	31.2803	45.3012	45.0072	34.3909	40.9112	0.782399	0.960669
CG10440	2R	17447750	17458957	0	0	0	0	0	0	0	0	0	0	0	0.0351806	0	0	NA	NA
CG10444	2R	16159155	16162030	34.032	34.9032	30.3055	28.3346	25.1058	28.3854	19.8481	35.4529	25.5733	44.0275	37.1757	32.2736	29.7141	30.6096	0.592612	0.934842
CG10445	3R	3742320	3745833	17.3745	12.413	13.0436	19.5067	18.8519	16.2856	10.6862	18.3156	18.686	18.1353	17.1393	20.7484	23.2121	22.4471	0.309961	0.982975
CG10459	2R	5595075	5596227	0	0	0	0	0	0	0	0	0	0	0.333108	0	0	0	NA	NA
CG10462	2L	19732079	19735954	20.1672	17.0434	18.3004	21.5772	21.4635	19.5186	16.2684	26.26	25.028	22.2646	28.5952	32.2969	32.3843	32.3359	6.36e-05	0.910766
CG10463	2L	19758878	19760986	12.8991	15.6058	14.4617	14.2428	11.0172	11.0683	12.7461	15.4056	18.3053	13.3953	15.6812	16.2542	12.361	16.4676	0.585873	0.953846
CG10465	2R	1227206	1228496	103.181	125.399	70.4743	121.567	110.364	160.534	94.5891	105.028	130.134	114.776	127.243	119.28	70.998	130.21	0.828203	0.908338
CG10466	2L	19792189	19792846	31.5288	20.2441	18.8951	28.4799	26.2468	44.8554	73.3379	25.9293	36.9626	25.891	39.399	33.3726	13.5617	39.7277	0.690489	0.868785
CG10467	3L	6086303	6087836	18.9598	21.7529	18.122	14.1857	15.6792	13.0224	16.4419	18.894	21.2392	14.0162	15.0192	13.2555	22.0115	12.3627	0.63204	0.974741
CG10469	3L	6085287	6086413	1.00425	0.631377	0	0.459725	1.41679	0.768894	0	1.77037	0.406869	2.11121	0.179822	0.387086	1.17129	0.445163	0.967256	0.908338
CG10470	2L	19049078	19049886	73.4765	66.8867	74.9645	81.1316	73.858	103.626	104.937	84.2548	102.33	74.3872	71.266	71.6295	52.6687	76.541	0.445783	0.381316
CG10472	3L	6054476	6056006	0.577957	0	0	0.47036	0.652304	0.0737513	0	0.226416	0	5.79474	0	0.0891091	0	0.358675	NA	NA
CG10474	2R	15173077	15174103	0	0	0	0	0	0	0	0	0	0	0	0	0	0	NA	NA
CG10476	2R	15172055	15172724	0	0	0	0	0	0	0	0	0	0	0	0	0	0	NA	NA
CG10477	3L	6026834	6027711	0.324707	0	0	0.198193	0.549714	0.0828696	0	0	0	0.420076	0	0.400505	0	0	NA	NA
CG10478	3L	6002545	6004121	0	0	0	0	0	0	0	0	0	0	0	0	0	0	NA	NA
CG10479	3L	5960640	5969105	0.15993	0	0	0.0650782	0	0.204082	0	0	0	0.0517258	0.229098	0	0	0	NA	NA
CG10481	2L	19890246	19892529	0	0	0	0	0	0	0	0	0	0	0	0	0	0	NA	NA
CG10483	3L	5911004	5914398	0	0	0	0	0	0	0	0	0	0	0.345712	0	0	0.0855835	NA	NA
CG10486	3L	5897310	5899799	0	0	0	0	0	0	0	0	0	0	0	0	0	0	NA	NA
CG10492	2L	19054080	19058823	43.6663	42.46	42.7006	41.8993	47.0691	40.4803	22.4282	46.9056	39.405	44.3394	57.5695	55.326	60.4636	49.0484	0.38198	0.739062
CG10494	2R	17403600	17406611	11.0438	12.1063	10.514	15.3446	12.0383	11.6114	9.3889	10.5757	12.8495	12.4863	13.6567	12.4867	14.7524	12.9877	0.99659	1
CG10495	2L	19063324	19064726	18.1785	28.3839	16.1129	21.4191	25.1389	24.6245	14.1417	20.5035	26.87	26.2313	20.0312	22.7916	21.9012	24.9006	0.969338	0.943045
CG10496	2R	17386404	17389475	15.792	15.1882	16.1521	17.1664	16.2078	15.6875	16.5166	18.2267	15.515	14.3822	15.5726	16.3056	12.9401	18.7045	0.605113	0.945818
CG10505	2R	17173224	17177833	0	0	0	0	0	0	0	0.0532844	0	0	0	0.0209708	0	0.0241172	NA	NA
CG10508	3L	21203328	21209154	0.382909	0	0	0.0934871	0	0	0	0	0	0.297224	0	0	0	0	0.898998	0.988077
CG10510	3L	21201250	21203184	0	0	0	0	0	0	0	0	0	0	0	0	0	0	NA	NA
CG10512	3L	21196019	21201194	0.281508	1.2743	0	1.26005	0.889617	0.862137	0.908139	0.88225	0.729936	1.38392	1.20977	1.5625	0.525333	0.838567	0.769222	0.91902
CG10513	3R	21101510	21102934	0	0	0	0.240631	0	0	0	0	0	0	0	0	0	0	NA	NA
CG10514	3R	21104145	21105541	0	0	0	0	0.113322	0	0	0	0	0	0	0	0	0	NA	NA
CG10516	3L	15961262	15962910	11.4238	15.8141	13.6868	17.6133	15.7322	15.4602	21.413	11.8246	16.645	14.9825	20.4181	14.7369	17.6023	18.8434	0.902322	0.964859
CG10527	2R	16957567	16960290	111.48	159.774	109.16	98.8963	101.402	105.382	149.354	108.751	120.047	130.346	61.9867	68.6954	85.9696	77.4416	0.0434716	0.610072
CG10535	3R	7476709	7481062	14.2049	16.3622	10.9906	19.6555	19.2232	16.379	6.53242	15.8003	18.4383	15.226	26.1064	23.6972	25.7454	25.2111	0.225936	0.91421
CG10543	2R	16883789	16894146	21.3684	19.9176	29.1205	18.1799	26.511	17.5526	16.9848	22.4526	14.9927	20.2152	20.2019	23.7403	32.3179	23.8374	0.950527	0.757963
CG10550	3R	21132128	21134109	0.16848	5.93177	0	0.514179	0.475382	0.601978	0	0.792027	4.09556	1.85269	0.362019	0	0.393008	0.298735	0.834535	0.947485
CG10553	3R	21142182	21143833	0	0.233592	0	0	0.314504	0.0948231	0	0.291106	0.30106	0.360502	0	0	0	0.0988187	0.918371	0.930598
CG10555	X	8292972	8297975	36.2287	31.6837	32.7811	44.3915	45.05	35.8136	34.6498	37.9835	20.6056	34.7389	25.6991	29.325	40.3587	24.8098	0.10962	0.88055
CG10559	3R	21140215	21141838	0	0	0.717021	0.151925	1.68553	0.809928	0	1.1701	1.51265	0.543391	1.33707	0.230255	0.435459	0.728205	0.647231	0.809167
CG10560	3R	21144271	21145801	0	0	0	0	0	0	0	0	0	0	0	0	0	0	NA	NA
CG10561	2L	19114400	19116571	9.00338	8.36767	4.51063	10.3006	9.35157	9.19114	8.76953	11.5525	12.6877	10.0863	12.9907	9.214	11.2619	12.054	0.352632	0.91902
CG10562	3R	21146774	21148473	0.176123	1.1073	0	0.0358337	0	0	0	0.275986	0	0.96837	0.126147	0.0543091	0.410837	0.999318	0.372417	0.752949
CG10565	3L	21126348	21129141	130.634	130.38	120.588	139.353	132.979	116.596	130.643	127.893	143.28	128.619	141.124	161.833	171.724	159.645	0.572375	0.91902
CG10566	3L	21124545	21126412	0.154222	0	0	0	0	0.078719	0	0	0	0	0.110461	0.0475556	0	0.164072	NA	NA
CG10570	2L	18810035	18810986	0.491829	0.824577	0	0	1.66529	0.669449	0	0.7707	0.53137	2.12095	0.704541	0.909959	0	0.465105	0.870088	0.941235
CG10576	3L	5755069	5758806	317.972	282.643	232.775	309.532	320.917	305.37	256.437	355.816	275.802	319.274	360.82	353.534	360.732	365.632	0.270278	0.973229
CG10581	3L	21026653	21027303	0	0	0	2.50695	0.257532	5.70699	0	0.357559	0	1.77119	1.63433	2.533	0	0.80918	0.935481	0.830462
CG10584	3L	21023379	21024460	28.1265	43.9356	22.8439	29.0414	28.9477	33.7726	40.6377	28.3474	51.8063	30.1359	36.5636	31.5592	24.2785	32.9109	0.869704	0.932521
CG10585	3L	21020994	21023241	18.5919	8.71426	16.3809	21.2318	21.9612	16.6667	15.5257	20.8843	20.7345	18.2333	21.6689	22.8086	22.3839	22.237	0.433153	0.91902
CG10586	3L	20948854	20949850	0	0	0	0	0	0	0	0	0	0	0	0	0	0	NA	NA
CG10587	3L	20954636	20955655	0	0	0	0	0	0	0	0	0	0	0	0	0	0	NA	NA
CG10588	3L	20950033	20953270	0	0	0	0	0	0	0	0	0	0	0	0.0255187	0	0	NA	NA
CG10589	3L	20920925	20922444	0	0	0	0	0	0	0	0	0	0	0	0	0.411378	0	NA	NA
CG10590	3L	5594195	5597075	28.3153	23.7784	21.7515	33.1256	27.7918	26.1443	20.0269	33.1192	23.4354	28.2261	37.0123	37.1079	50.9531	33.6383	0.195118	0.91421
CG10591	3L	5591656	5592789	0	0	0	0	0	0	0	0	0	0	0	0	0	0	NA	NA
CG10592	3L	5585840	5588372	0	0	0	0	0.172866	0.0390895	0	0	0	0.346761	0	0	0	0.0543154	NA	NA
CG10597	X	17124366	17125762	0	0	0	0	0	0	0	0	0	0	0	0	0	0	NA	NA
CG10598	X	17119743	17120474	0	0	0	0	0	0	0	0	0	0	0	0	0	0	NA	NA
CG10600	2L	18834497	18839667	48.66	46.6105	40.2872	42.9476	49.7066	38.9824	39.6258	42.2576	32.6442	37.9908	37.4776	55.8841	51.4364	44.6352	0.540261	0.796728
CG10602	2L	18855123	18859212	94.037	115.168	84.1072	106.405	96.7246	108.991	124.508	105.292	92.5902	100.302	97.6865	102.175	88.1578	99.6884	0.239742	0.864693
CG10616	3L	12464823	12467379	39.8739	46.5567	42.5427	51.0583	49.4678	48.5801	31.3357	36.5722	37.1818	38.126	50.5458	59.2817	49.0901	58.3846	0.955399	0.770831
CG10621	2L	18952205	18954425	3.61725	8.31703	2.38177	3.23822	4.89907	2.95415	4.07495	2.5912	0	7.22006	0.888287	1.0198	0	2.71213	0.226945	0.91902
CG10623	2L	18955480	18957169	20.6454	17.874	25.9994	11.4653	8.8812	7.86031	15.316	33.81	4.66216	80.4012	4.60585	4.6442	3.94746	6.69125	0.702016	0.34384
CG10625	3L	5531508	5544257	0	0	0	0	0.0326786	0	0	0	0	0	0	0	0	0	NA	NA
CG10627	3L	12520313	12523304	46.9634	42.4816	37.7334	52.553	48.4749	47.8511	69.5676	46.0888	46.9854	54.0923	44.1061	50.5008	55.893	50.0267	0.711568	0.809283
CG10628	2L	19757242	19758613	26.8097	31.159	16.4103	28.2512	30.8612	33.0933	29.2886	25.943	33.581	20.4511	22.4919	29.0498	27.4072	34.5446	0.627552	0.945968
CG10630	3L	5490622	5492058	0.105632	0	0.811455	0.171934	0	0.161753	0	0	0	0	1.21054	0	0	0.224758	0.952421	0.851143
CG10631	2L	19742813	19756867	7.43935	4.76069	10.4602	6.00483	7.98401	6.48132	5.11887	7.14717	5.05928	7.52619	9.7053	10.1113	12.8086	8.10688	0.606525	0.542641
CG10635	3L	5360438	5361108	189.239	224.972	234.104	159.209	125.375	207.862	368.666	135.56	265.257	150.23	123.571	150.355	79.1137	176.138	0.157642	0.91421
CG10638	3L	12491503	12494411	30.3208	39.6804	33.0161	37.3016	37.145	42.4028	44.8448	30.3529	41.0276	31.0383	36.6029	37.4351	30.2141	50.9647	0.617013	0.973229
CG10639	2L	18971990	18974448	16.5793	17.8195	19.0248	16.3481	13.3546	15.8014	10.9731	12.6126	16.0541	18.0668	15.0776	17.1402	13.1588	15.9305	0.750388	0.937231
CG10641	2L	18977747	18987276	58.7795	50.3086	41.1064	68.4386	67.5486	70.7626	98.5583	55.6001	47.7622	43.986	58.6105	66.3574	69.9009	67.4968	0.24121	0.91902
CG10646	3L	12495565	12497009	12.2115	9.43054	13.2955	18.5459	16.2783	17.6685	14.1308	17.7794	18.3874	17.7262	12.672	12.7494	13.4576	13.878	0.892124	0.0170362
CG10650	2L	18993616	18995930	0	0	0	0	0	0.04489	0	0	0	2.44619	0.251963	0	0	0.124751	NA	NA
CG10651	2L	20133804	20134923	0	0	0	0.48519	0	0.540989	0	0.207604	2.14703	0	0.189782	0.571937	0	0.46982	0.751392	0.878562
CG10654	3L	12498868	12500810	0.557161	3.36279	0	9.83956	7.04293	8.3042	16.5759	0.523845	2.88938	1.80201	14.0471	16.8369	16.6358	13.9098	0.684805	0.975722
CG10657	3L	12484924	12490298	0.0886443	0.668775	0	0.0360708	0.500236	0	0	0.416719	0.287312	0.45872	0.380946	0	0.827112	0.125741	0.723941	1
CG10659	2L	20024974	20025811	0	0	0	0	0	0	0	0	0	0	0	0	0	0	NA	NA
CG10660	3L	12479765	12483188	0.0776923	0.195383	1.19365	0.4426	0.526119	0.396563	0	0.608722	0	0.402045	0.667761	0.191657	0	0	0.823273	0.984513
CG10663	3L	12468106	12478054	0	0	0	0	0	0	0	0	0	0	0	0	0	0.0758767	NA	NA
CG10664	2L	19958706	19960004	332.594	409.117	334.644	289.285	255.421	307.238	489.497	311.29	372.613	314.058	196.79	242.796	204.921	253.712	0.0650388	0.78805
CG10669	3R	21157084	21161006	8.27392	5.72959	4.60575	7.87211	8.30067	7.24275	4.0116	9.01933	6.2185	7.54971	10.9362	9.04676	12.8669	8.3488	0.301167	0.941382
CG10671	3L	5137178	5139248	25.0433	24.1198	21.4892	29.8398	28.791	25.3956	31.036	29.3279	25.6894	29.986	33.3936	36.8453	30.7625	33.9412	0.37124	0.960669
CG10672	3L	5133539	5134754	36.7418	40.4826	30.207	44.2524	36.1979	46.7282	56.8195	31.5794	51.7769	33.3845	36.9658	40.7716	26.9445	43.7076	0.457911	0.878727
CG10673	3L	5131751	5132495	13.5022	32.1446	13.8296	34.6504	24.992	35.1026	59.0449	16.3622	17.5052	17.7008	25.2732	25.2031	10.9187	33.1343	0.223229	0.919189
CG10674	3L	5128847	5129392	88.8273	68.3545	83.95	83.1228	82.8596	109.274	91.4003	66.3033	138.958	71.5964	82.2873	94.1825	52.2915	89.8304	0.731671	0.910766
CG10680	2L	19964172	19965493	0	3.93964	1.00285	2.54985	2.06277	0.13327	6.78508	0	1.26938	3.20891	0.561023	0.402554	0	0.694427	0.370082	0.878562
CG10681	3L	12494612	12495747	19.1158	19.756	15.0869	16.6759	13.8906	19.1135	26.5159	18.26	10.1848	14.3131	14.0667	13.8885	16.4925	15.6008	0.145284	0.985176
CG10688	3L	12527689	12528615	18.2253	25.463	14.445	21.8954	22.2023	30.6398	22.0349	19.9461	21.097	22.4555	20.3059	23.1042	29.0173	26.2629	0.843178	0.953846
CG10694	3R	19933112	19934080	0	0	0	0	0	0	0	0	0	0	0	0	0	0	NA	NA
CG10700	2L	19077275	19079028	0	0	0	0	0	0	0	0	0	0	0	0	0	0	NA	NA
CG10702	2L	19065271	19069850	5.20381	5.36472	0.496585	2.82774	2.69949	2.22722	1.04269	5.06485	2.61902	3.21975	4.95417	2.97008	6.03169	3.16353	0.581414	0.854236
CG10703	3R	7053879	7056291	31.5707	29.2584	31.4381	32.6399	36.4897	36.8247	29.548	29.5913	30.8874	33.9604	27.4698	35.7314	36.5493	37.1117	0.660424	0.943045
CG10710	3L	13509372	13512701	0	0	0	0	0	0	0	0	0.98928	0	0	0	0	0	NA	0.940414
CG10713	3L	13421938	13428329	0	0	0	0	0	0	0	0	0	0	0	0	0	0	NA	NA
CG10721	2L	20091660	20093152	7.72049	9.48208	6.20665	15.1235	15.9074	17.2293	22.2031	8.01848	8.43817	9.75579	12.4741	15.0592	23.8729	15.5995	0.746853	0.930598
CG10722	2L	20093963	20096253	15.3201	13.2094	17.7732	19.7452	20.1844	17.1397	24.431	16.9517	20.6728	18.6872	18.3629	20.1304	20.7127	21.288	0.99659	0.846112
CG10725	3L	13431055	13432109	0	0	0	0	0	0	0	0	0	0.198262	0	0	0	0	NA	NA
CG10730	2L	20070076	20072209	0	0	0	0	0	0	0	0	0	0	0	0	0	0	NA	NA
CG10731	2R	12033410	12037121	17.2067	17.2115	11.5843	19.4788	16.3216	19.4603	16.701	18.5409	15.7911	17.008	18.8879	16.3825	20.2041	18.2783	0.765211	0.92835
CG10732	3L	13435706	13442345	11.1155	5.95531	7.42504	10.5997	11.809	10.1262	5.41339	10.2236	6.34394	9.51906	11.8037	13.2184	15.67	10.5058	0.640006	0.939484
CG10734	2R	12044915	12046299	0	0	0	0	0	0	0	0.160833	0	0.199174	0	0	0	0	NA	NA
CG10737	2R	15051651	15065728	9.57881	10.661	5.22045	10.3897	12.0163	9.29956	5.16177	12.6774	7.65678	12.748	11.2647	12.3537	10.2663	12.6809	0.480814	1
CG10738	3L	13443869	13458639	1.83087	0.920866	1.00461	5.07673	4.69366	4.32553	2.5313	1.59844	0	1.50576	5.20795	5.21014	6.34523	4.35012	0.979563	0.933543
CG1074	3R	259714	261897	64.912	55.2263	51.4773	59.5623	55.4022	59.1776	62.9429	63.8897	94.2052	60.4239	69.855	69.8077	77.9692	69.4588	0.390339	0.949633
CG10741	3L	13479903	13495504	20.5312	19.8141	22.5312	16.6621	18.0445	12.5932	5.77195	19.7361	19.7586	14.0247	20.2662	16.8117	21.1961	17.2946	0.775721	0.733982
CG10743	3L	13506353	13509376	50.5344	56.3919	46.172	60.4293	53.5388	51.2343	40.1881	54.8446	49.0025	54.4906	66.2968	66.3798	72.6909	63.8619	0.418523	0.840047
CG10747	2L	20089635	20091220	7.45582	9.04415	10.1073	9.88692	9.6029	10.8349	11.4759	7.00999	3.98023	6.07109	3.6439	2.86707	5.3199	3.07949	0.000122573	0.311434
CG10748	3L	12964309	12965459	0	0	0	0	0	0	0	0	0	0	0	0	0	0	NA	NA
CG10749	3L	12965573	12966754	0	0	0	0	0	0	0	0	0	0	0	0	0	0	NA	NA
CG1075	3R	1853488	1854480	0	0	0	0	0	0	0	0	0	0	0	0	0	0	NA	NA
CG10750	2L	19300305	19301600	0	0	0	0	0	0	0	0	0	0	0	0	0	0	NA	NA
CG10752	3L	12945782	12947662	0	0	0	0	0	0	0	0	0	0	0	0	0	0	NA	NA
CG10754	3L	12806127	12807103	45.6993	44.1757	33.7353	53.5537	57.7735	55.4785	63.9481	39.3539	43.5908	40.9235	47.7709	50.6119	41.6162	51.1975	0.0882126	0.89331
CG1076	3R	1948380	1949143	0	0	0	0	0	0	0	0	0	0	0	0	0	0	NA	NA
CG10761	X	8055567	8056825	0	0	0	0	0	0	0	0	0	0	0	0	0	0	NA	NA
CG10764	2R	13340923	13343234	3.50799	5.41349	0	2.85492	4.49915	1.83127	1.85754	3.62305	5.42661	3.04274	0	0.147507	0	0	0.0691673	0.012344
CG1077	3R	1993239	1996032	1.41737	0	0	0.0240313	0.399924	0.452166	0.423371	1.01797	0	0.496618	0	0	0	0	0.337236	0.680213
CG10777	X	7818150	7825388	52.2074	38.1836	44.8481	44.163	51.623	42.5662	21.0393	53.3768	41.861	49.5284	61.7004	68.4612	67.4067	53.9333	0.266182	0.802582
CG10778	X	7825761	7827313	32.8208	34.4553	29.8467	40.69	40.3893	41.6467	74.9473	39.4139	58.9885	40.278	40.8639	41.8065	35.2987	46.1573	0.924647	0.526272
CG10793	X	3208776	3210435	0	0	0	0	0	0	0	0	0	0	0	0	0	0	NA	NA
CG10795	2R	17270731	17271846	47.0709	49.0823	39.1971	51.2847	51.8302	41.4111	56.4692	39.179	61.605	42.4127	42.0287	49.7985	67.2493	58.0391	0.944222	1
CG10799	2R	9145390	9145997	0	0	0	0.359163	0	0.225263	0	0	0	0.428208	0	0	0	0	NA	NA
CG10801	X	3354660	3356533	0	0	0	0.126604	0	0	0	0	0	0	0	0	0	0	NA	NA
CG10802	X	3377001	3378593	38.1911	37.5028	27.9409	41.1455	32.1226	41.0298	32.7565	40.1821	31.2408	37.8207	38.8169	38.0775	39.0287	43.5003	0.935752	1
CG10803	X	3379685	3382941	35.8104	27.005	25.0418	36.1468	39.6595	37.3647	13.403	35.8326	34.3388	37.5215	38.7998	37.0743	43.6121	42.0757	0.527524	1
CG10804	X	3370708	3376355	0	0	0	0	0	0	0	0.0996379	0	0	0	0	0	0	NA	NA
CG10809	3L	9850687	9852989	26.1543	15.6129	15.7281	17.6839	19.6791	15.44	14.6777	24.5282	14.7707	21.3184	20.9089	21.873	18.7958	17.0274	0.897767	0.969813
CG10814	2R	9263475	9265219	0	0	0	0	0	0	0	0	0	0.179877	0	0.0571655	0	0	NA	NA
CG10822	2R	15838937	15839456	0	0	0	0	0	0	0	0	0	0	0	0	0	0	NA	NA
CG10824	3R	16984959	16986815	0	0	0	0	0	0	0	0.113086	0	0	0	0	0	0	NA	NA
CG10825	3R	16955940	16958442	21.5206	19.7903	15.6272	23.3304	27.8537	24.8385	26.9602	21.0558	17.1778	21.3658	29.8311	31.5295	35.9645	31.8937	0.5973	0.91902
CG10827	3R	16830881	16832709	0	0	0	0	0	0	0	0	0	0	0	0	0	0	NA	NA
CG10830	3R	16720173	16723042	0.0466858	0	0	0.0569916	0	0	0	0	0	0	0	0	0	0.0496677	NA	NA
CG10834	2L	22106861	22107279	0	0	0	0	0	0.490675	0	0	0	0	0	0	0	0	NA	NA
CG10839	2L	15979534	15980190	0	0	0	0	0	0	0	0	0	0	0	0	0	0	NA	NA
CG10841	3R	9457663	9460590	0	0	0	0.0451745	0	0.028333	0	0	0	0	0	0	0	0	NA	NA
CG10845	3R	20726837	20728770	0	0	0	0	0	0	0	0	0	0	0	0	0	0	NA	NA
CG10853	3L	3947911	3948685	0	0	0	0	0	0	0	0	0	0	0	0	0	0	NA	NA
CG10855	3L	3803833	3806456	21.882	14.8321	16.4155	26.1211	17.172	21.6839	11.7958	22.2344	15.7916	20.4576	26.8153	23.3527	21.5339	25.8258	0.66132	0.96407
CG10858	3L	3753692	3755201	0	0	0	0	0	0	0	0	0	0	0	0	0	0	NA	NA
CG10859	2L	13396391	13398664	0	0	0	0	0.205303	0	0	0	0	0	0.347433	0.0747887	0.848642	0	0.820228	0.945818
CG10862	3L	3653464	3654771	0	0	0	0	0	0	0	0	0	0	0	0	0.547663	0	NA	NA
CG10863	3L	3941007	3942461	88.8829	107.106	50.2609	75.0986	62.4192	71.455	76.9934	98.6567	100.43	89.3557	79.0469	89.3799	81.782	89.2628	0.651756	1
CG10864	3R	14235922	14237092	0	0	0	0	0	0	0	0	0	0	0	0	0	0	NA	NA
CG10866	3L	3936596	3937941	30.6212	26.9786	24.0029	31.9559	38.4394	34.3432	29.4931	35.5796	31.395	26.8815	53.8608	40.9166	45.6758	34.0913	0.483613	0.956885
CG10869	2L	1584863	1587156	0	0	0	0	0	0	0	0	0	0	0	0	0	0	NA	NA
CG10874	2L	2189912	2192372	45.4719	35.8294	27.5254	50.476	41.9814	44.9396	36.8486	44.5175	44.7955	48.3974	48.6396	56.4549	56.9161	44.9878	0.48879	0.940414
CG10877	3R	16388207	16389789	0.084666	0	0.650395	0.034452	0	0.0864317	0	0.132672	0	0	0	0.052215	0.394996	0	NA	0.939484
CG10880	2L	2214971	2216304	53.6605	42.4344	19.3225	42.9883	43.5298	50.8744	57.1014	42.8643	40.0839	41.8967	49.8441	47.3131	48.4064	51.6987	0.805817	0.970451
CG10881	3R	16233986	16234959	0	0	0	0	0	0	0	0	0	0	0	0	0	0	NA	NA
CG10882	2L	2231776	2236826	28.1607	19.7806	24.8653	30.0965	32.039	24.6506	14.7929	31.3969	19.5138	29.6479	27.4497	31.9996	34.7325	27.48	0.736325	0.992524
CG10887	3R	15940660	15942805	0	0	0	0	0	0	0	0	0	0	0	0	0	0	NA	NA
CG10889	3R	15859602	15861777	13.7329	8.82752	18.9228	17.0901	15.7774	12.6362	13.9064	12.738	9.97998	11.6716	19.2311	16.3689	22.1223	13.8456	0.937833	0.91421
CG10898	3R	7383450	7385599	16.4769	11.0275	14.801	21.9796	21.296	17.2614	18.0991	18.844	17.8734	15.2996	22.3658	21.6754	25.4169	25.3516	0.47834	0.961395
CG10899	3R	20682104	20683263	0	0	0	0	0	0	0	0	0	0	0	0	0	0	NA	NA
CG1090	3R	185509	192577	0	0	0	0.0286406	0	0	0	0.0551464	0	0	0.151237	0.0217037	0	0	NA	NA
CG10903	3R	3856550	3857867	25.308	37.5267	19.258	31.7205	29.5067	35.2196	58.4082	27.1245	38.6924	28.3397	31.4653	37.5473	40.6564	39.2014	0.858408	0.939484
CG10904	2R	19856583	19857592	32.1403	27.7732	30.4544	33.0129	33.0787	36.2796	38.8244	26.6242	49.5623	27.9338	36.9137	35.8882	29.0643	46.9465	0.961395	0.961395
CG10907	3L	11786643	11788521	16.4994	16.8101	16.2496	19.7974	21.2003	22.5876	17.2873	20.949	21.3911	14.6682	24.4837	23.4819	13.8161	26.0448	0.872514	0.973229
CG10908	2L	1974125	1975413	49.511	76.5259	59.3979	47.5506	47.5754	51.4347	73.7588	45.1434	59.4199	50.9841	55.0242	55.7616	49.4554	54.4866	0.421846	0.953846
CG10909	3R	8735841	8737014	0	0	0	0	0	0	0	0	0	0	0	0	0	0	NA	NA
CG1091	3R	2908944	2911811	65.6472	59.0801	46.7693	67.7787	67.5193	60.9024	52.6595	63.6713	58.7704	58.3455	75.3639	78.7269	79.6541	72.539	0.580013	0.906758
CG10910	2R	13907753	13909911	0	0	0	0	0	0	0	0	0	0.0431048	0	0.12329	0	0	NA	NA
CG10911	2R	13940051	13941569	0	0	0	0	0	0	0	0	0	8.50809	0	0	0	0.272088	NA	NA
CG10912	2R	13943567	13944564	0	0	0	0	0	0	0	0	0	3.06354	0	0	0	0.0524849	NA	0.949633
CG10914	2R	14045771	14047815	10.0915	15.3259	9.56437	20.1053	17.0844	20.9718	29.7128	12.8356	11.2568	10.5122	24.6878	27.8445	23.8458	25.7247	0.979203	0.949633
CG10915	2R	14048221	14051719	27.9617	25.7002	24.7146	29.9564	39.4616	31.4669	21.2832	31.4349	27.9094	31.6448	37.0049	40.6747	38.4068	41.6601	0.288063	0.961395
CG10916	2R	14061175	14062195	4.59603	5.94423	6.0525	8.33575	7.70678	8.44539	19.5336	3.90967	5.53302	5.43628	5.26702	4.53513	1.83789	13.132	0.383423	0.922173
CG10918	X	21299640	21300283	0	0	0	0	0	0	0	0	0	0	0	0	0	0	NA	NA
CG10919	3R	3583892	3585399	0	0	0	0	0	0	0	0	0	0	0	0	0	0	NA	NA
CG1092	3R	92675	94166	0	3.38873	0	0	0.202779	0.366827	0	0	0	0	0	0.110804	0	0	0.382959	0.91902
CG10920	X	7746534	7748246	0	0	0	0	0	0	0	0	0	0	0	0	0	0	NA	NA
CG10924	2R	14414936	14423263	0.15212	0.0956387	0	0.3095	0.557987	0	0	0	0	0.122999	0	0.164176	0	0.0134863	0.594285	0.966118
CG10927	2R	14500586	14501759	13.3599	7.75334	6.14022	12.7313	11.7277	12.8808	6.34407	8.9466	15.1742	9.82371	12.4315	12.7462	12.7853	10.6093	0.957916	0.977934
CG10931	2R	13636439	13637644	0	0	0	0	0	0	0	0	0	0	0	0	0	0	NA	NA
CG10932	X	7781299	7782785	149.355	213.755	191.106	140.292	128.384	154.908	239.244	144.774	168.568	162.553	95.4185	100.948	109.334	116.318	0.0218665	0.831008
CG10933	2R	13610817	13612561	0	0	0	0.0389864	0.54067	0	0	0	0	0	0	0	0	0	NA	NA
CG10934	2R	13609843	13610886	0	0	0	0	0	0	0	0	0	0	0.367919	0	0	0	NA	NA
CG10936	2R	13492455	13526639	1.76993	0.626912	1.149	1.29841	0.984738	0.585316	0.67016	2.46099	1.45437	1.03201	0.89275	0.753322	0.930405	0.556938	0.83826	0.962621
CG10943	3L	12854891	12855818	0	0	0	0	0	0	0	0	0	0.560781	0	0	0	0	NA	NA
CG10947	2L	20385292	20399394	0	0	0	0	0	0	0	0	0	0	0	0	0	0	NA	NA
CG10948	3L	12837350	12843214	11.8264	10.4835	11.4866	15.1745	12.9897	13.4145	16.0792	11.0766	15.4207	12.2809	14.8641	13.8326	13.1065	14.8956	0.85418	0.91715
CG10949	2L	20415170	20416918	14.7328	17.5292	13.9948	17.4693	16.2704	11.9673	15.3315	14.6462	17.7143	14.9098	16.339	13.287	17.3681	15.9547	0.769022	0.988077
CG10950	2R	13082707	13084669	0	0	0	0	0	0	0	0	0	0	0	0	0	0	NA	NA
CG10953	2R	13052965	13054006	0	0	0	0	0	0	0	0	0	0	0	0	1.28842	0	NA	NA
CG10956	2R	13010397	13011742	0	0	0	0	0	0	0	0	0	0	0	0	0	0.221957	NA	NA
CG10958	X	8026438	8029000	0.15684	0	0.40161	0.212736	0.0590052	0.0266852	1.03067	0.409616	0.508348	0.236723	0.224672	0.0644841	0	0.0370795	0.730055	0.837997
CG10959	X	8042836	8044719	22.8771	25.9821	17.007	21.591	21.822	20.6421	12.9614	25.9034	22.0054	19.5717	20.7198	25.7597	27.1988	20.8053	0.876171	0.940414
CG10960	3L	12817981	12836205	102.644	110.657	95.7356	113.815	123.632	103.2	117.46	111.485	124.84	120.634	114.047	112.502	117.413	115.636	0.919861	0.730277
CG10962	X	8866939	8943020	3.15157	2.58445	0.526304	5.01818	2.78372	5.52535	2.21019	2.79134	2.66473	1.06362	3.82758	7.47873	4.15523	7.19164	0.767146	1
CG10969	3L	12772027	12774121	0	0	0	0	0	0	0	0	0	0	0	0	0	0	NA	NA
CG10970	X	8963631	8965441	0.222003	0	0	0.150561	0	0.151088	0	0.23192	0.23985	0.191471	0.318016	0.136913	0	0.157455	0.740574	1
CG10973	3L	12746331	12747857	38.9784	31.5299	27.6542	44.1479	29.2816	48.4718	36.2635	30.9287	35.4063	27.3813	27.7402	34.8331	28.3775	34.1604	0.173114	0.91902
CG10979	3R	1620425	1624348	48.7282	44.9051	42.1819	50.5638	61.3775	45.4883	41.8431	55.2603	41.7914	50.4637	64.9666	73.9749	79.1304	64.0867	0.16629	0.816847
CG10981	3R	1650326	1652298	47.8829	51.6952	43.864	50.5198	50.4519	52.2957	51.6066	50.4905	52.0849	53.6623	64.2682	50.7095	43.0035	44.259	0.766526	0.91902
CG10984	3L	12743218	12746502	36.1598	24.9407	38.9485	44.7541	41.8803	36.3167	32.2532	33.9626	40.2707	33.0128	38.1505	37.8659	40.03	43.0335	0.878333	0.941476
CG10990	X	13639609	13649421	173.775	182.187	145.913	159.341	164.282	140.821	141.442	167.024	167.393	166.554	168.989	182.925	162.583	186.182	0.945617	0.878562
CG10991	3R	1674674	1675175	0	0	0	0	0	0	0	0	0	0	0	0	0	0	NA	NA
CG10992	X	13674050	13676214	120.491	156.205	127.001	99.086	125.027	108.511	173.761	109.188	122.61	132.378	99.8152	100.346	97.175	99.3368	0.108133	0.91902
CG10993	X	13684366	13685137	0	0	0	0	0	0	0	0	0	0	0	0	0	0	NA	NA
CG10996	X	13690421	13691671	0	0	0	0	0	0	0	0	0	0	0	0	0	0	NA	NA
CG10999	3R	1639543	1644545	0	0	0	0.121333	0.134614	0.0304396	0	0.0934494	0	0.0385755	0.0854274	0.0735566	0	0	NA	NA
CG11000	3R	1628285	1634499	0	0	0	0.311594	0.216062	0.325714	2.51602	0.0999939	0	0.619157	0.365641	0.236124	0	0.158405	0.840448	0.430153
CG11006	3L	12798992	12806136	23.7404	19.2013	18.997	20.8301	27.6316	20.9063	17.285	24.2196	13.1251	20.7154	26.3915	27.6237	33.1694	23.4808	0.863363	0.878562
CG11007	2R	15390583	15391773	68.3214	75.2936	63.9836	71.5867	83.3348	69.4016	52.8516	66.4937	54.3573	76.7389	111.414	84.3395	71.4152	87.7332	0.770635	0.851143
CG11009	3L	12843259	12846270	13.5156	14.1305	21.5818	14.46	16.1112	14.8827	19.0517	22.4879	16.7351	22.2987	23.7118	16.0151	18.0664	16.4792	0.599437	0.930598
CG11015	2L	6557799	6559308	168.116	162.644	200.422	165.079	167.968	208.197	206.135	157.487	215.576	165.2	175.552	171.78	102.861	179.505	0.372417	0.91421
CG11018	2R	15549940	15551243	0	0	0	0	0	0	0	0	0	0	0	0	0	0	NA	NA
CG11019	2L	20426406	20427375	0	0	0	0.112493	0.312015	0.282219	0	0.216602	0	0	0.594025	0	0	0	NA	NA
CG11023	2L	7528	9484	0	0	0	0	0	0	0	0.446569	0.46184	0.230427	0.306175	0	1.66192	0.0252653	0.092381	0.908724
CG11029	2L	5746276	5747620	0	0	0	0	0	0	0	0	0	0	0	0	0	0	NA	NA
CG1103	3R	163481	165640	31.2957	21.037	19.6562	29.9546	30.2121	33.7567	33.8647	24.2118	36.6825	27.31	34.3984	31.5	28.0073	29.2811	0.806057	0.864693
CG11030	2L	5724657	5760047	50.6564	39.7163	60.0874	46.561	44.5611	44.5643	48.4642	56.9661	47.8073	54.1625	47.1671	53.4308	45.8757	56.2166	0.880875	0.991943
CG11033	3R	4878239	4888967	15.9533	12.5015	15.392	12.4673	14.8566	10.6027	5.31831	19.077	12.3309	16.5374	16.1315	16.4864	16.6841	14.5707	0.370157	0.91902
CG11034	2L	5805478	5808858	0.47879	0.903055	0	23.9151	26.7488	21.8116	21.9886	0.656484	0.193981	0.580702	23.3193	30.266	30.9929	28.5248	0.57587	0.976581
CG11035	3R	3857860	3858669	19.0399	16.2383	12.7185	17.988	14.5752	18.1693	20.7708	14.2692	22.0016	16.4928	11.147	18.1749	10.8138	16.2635	0.480336	0.91902
CG11037	3L	20953497	20954486	0	0	0	0	0	0	0	0	0	0	0	0	0	0	NA	NA
CG1104	3R	2897342	2900172	4.21458	6.59203	7.10693	7.38279	8.64334	6.7423	6.26381	6.12104	8.66259	6.58283	7.95163	7.89272	9.35167	7.85572	0.732327	0.942464
CG11041	2R	16033637	16034329	0	0	0	0	0	0	0	0	0	0	0	0	0	0	NA	NA
CG11043	2L	6559430	6560133	0	0	0	0.336958	0	0.739679	0	0.648802	0	0.803468	0	0.893707	1.93163	0.513898	0.764037	1
CG11044	2R	16119335	16122438	0	0	0	0	0	0	0	0	0	0	0	0	0	0	NA	NA
CG11048	2R	16127491	16130387	0	0	0	0.0215427	0	0	0	0.0829594	0	0	0.151676	0.0326498	0	0	NA	NA
CG1105	3R	2889907	2892854	31.6915	37.0298	31.5797	28.5897	28.0072	27.1257	26.2556	26.0017	35.1276	25.8665	29.4443	33.2352	30.3375	33.3446	0.770894	0.796728
CG11050	2L	6611022	6617064	57.8846	44.3863	34.3421	59.7714	61.5956	57.6693	43.1822	59.9548	61.5346	53.3289	70.3606	68.4966	55.2563	69.0144	0.357102	0.941018
CG11052	3R	3833969	3834773	0	0	0	0	0.516825	0	0	0.358782	0	0	0	0	0	0	NA	NA
CG11055	2R	16145156	16149241	39.464	31.2487	35.1952	36.5236	39.3304	35.8048	23.9491	35.7336	33.0744	35.6531	39.6269	42.5757	45.1781	45.8372	0.659872	0.845432
CG11060	2R	3063390	3065793	0	0	0	0	0	0	0	0	0	0	0.0830606	0	0	0	NA	NA
CG11063	X	13720362	13724347	32.4983	36.9174	36.9418	34.5433	36.8502	32.065	25.493	33.1568	19.1962	32.3183	36.1841	37.15	31.8818	35.2382	0.533306	0.846112
CG11068	X	13849283	13850607	0	0	0	0	0	0	0	0	0	0	0	0	0	0	NA	NA
CG11069	3R	20720465	20723335	0.328933	0	0	0.455084	0.0742492	0.134317	0	0.412352	0	0	0	0.243431	0	0	0.844888	0.966118
CG11070	2L	6658506	6662033	28.0407	22.5814	21.4801	32.4518	29.5587	26.3941	20.4689	34.4361	31.9119	33.3468	38.532	35.2907	34.7259	37.5968	0.0151058	0.953846
CG11071	X	13744880	13751157	1.58553	1.19025	0.908944	4.63179	4.72745	1.65483	1.35718	1.37205	0.230104	2.75536	0.237295	0.379453	1.21444	2.36655	0.430016	0.796728
CG11073	2R	17978993	17987231	0.338066	0.255053	0	0.096295	0.267087	0.189814	0	0	0	0.0218679	0.0968551	0.312736	0	0.0719316	0.499907	0.771938
CG11076	4	1050336	1052286	173.206	166.77	108.553	209.592	181.018	197.735	163.712	172.244	195.636	182.553	230.331	214.198	170.466	199.051	0.726845	0.91421
CG11077	4	1049300	1049985	26.5928	53.5993	18.025	33.4179	24.7171	47.6077	33.6422	45.3479	76.0518	36.427	47.8975	36.4182	17.3325	49.2324	0.702016	0.91902
CG11085	X	12510348	12515251	0	0	0	0	0	0	0	0	0	0	0	0	0	0	NA	NA
CG11089	3R	20702789	20707202	27.2535	23.2303	34.222	32.8298	33.2363	32.9883	30.821	32.5944	34.3991	27.3546	42.5596	37.2516	53.0287	43.5145	0.262332	0.92835
CG1109	3R	1486358	1491168	42.1482	38.2548	30.8041	37.2635	43.9297	38.0437	24.216	44.8051	34.3291	38.1185	50.3869	50.2936	38.2291	44.4848	0.633207	0.934493
CG11092	X	13716835	13719943	78.4385	65.2334	57.1422	82.5597	69.639	64.0108	46.7455	88.6921	77.7383	84.5741	86.3381	87.6327	80.3072	75.129	0.229585	0.984913
CG11093	4	982966	999048	1.19509	0	2.11858	9.35192	8.14479	10.0651	5.35461	2.01676	1.4898	1.96235	11.0618	7.03014	2.14442	7.4655	0.985877	0.879721
CG11095	X	13705731	13706911	18.2757	18.4445	23.0908	12.6717	15.6057	13.5017	14.2221	18.0872	26.1101	18.8992	23.0795	17.203	15.7062	22.854	0.397074	0.91421
CG11099	2R	16123739	16126706	0	0	0	0	0	0	0	0	0	0	0	0	0	0	NA	NA
CG11103	X	13676545	13677419	37.0868	36.9984	30.6088	38.6011	27.5014	33.0886	76.355	32.4197	42.2208	27.4593	23.2703	29.866	22.879	31.0862	0.198621	0.845432
CG11105	X	11118161	11141500	0	0	0	0	0	0	0	0	0	0	0.0823123	0	0	0	NA	NA
CG11106	X	11096301	11096840	0	0	0	0	0	0	0	0	0	0	0	0	0	0	NA	NA
CG11107	2R	3274718	3278529	37.7557	39.4898	53.6962	44.3275	40.279	40.2014	40.2291	39.8794	49.4598	39.77	45.8344	45.1423	49.8345	44.6709	0.975287	0.961395
CG11109	3L	22865305	22866823	15.5295	17.7518	16.9454	31.8473	31.5687	34.0036	41.4318	22.6756	22.307	18.6637	30.0824	30.4732	18.1126	36.0466	0.723872	0.654177
CG11110	2R	16529254	16530063	50.5881	61.1201	59.4674	43.7343	45.9204	48.2432	60.3355	43.4444	76.4394	45.5329	47.4517	47.5196	47.0342	46.3497	0.583035	0.982442
CG11112	2R	3288291	3288991	0	0	0	0	0	0	0	0	0	0	0	0	0	0	NA	NA
CG11113	2R	3289372	3289870	0	0	0	0	0	0	0	0	0	0	0	0	0	0	NA	NA
CG11120	3R	20748167	20750882	33.717	44.9206	28.4714	37.8505	34.6846	32.1868	30.4446	38.396	36.3721	30.0345	27.6523	27.8098	21.1336	24.9542	0.057447	0.770831
CG11122	X	11006427	11017631	10.7506	5.32204	14.2132	8.65572	10.9734	7.83917	3.20762	12.4879	3.99794	10.9357	6.91189	6.11551	11.6785	5.16758	0.77459	1
CG11123	2R	3328197	3330390	16.4996	12.3061	7.71091	24.7114	20.2506	19.5336	18.3271	18.2853	13.0137	19.2354	24.4443	26	26.9271	29.1667	0.237563	0.966118
CG11125	2R	3334983	3336915	5.46534	8.00045	3.75978	1.82562	2.85403	1.95692	1.60814	8.05292	10.84	6.5429	3.97295	4.17548	8.37237	5.14908	0.0388284	0.846112
CG11127	2R	3350875	3352492	16.4838	19.1647	20.9985	16.3475	20.4741	17.6309	17.2207	18.9509	13.1554	12.2701	18.9853	18.9014	8.50181	18.5648	0.348221	0.953846
CG1113	3R	1079069	1081125	0.149072	0	0	0.3033	0.168249	0.456544	0	0.350396	0	0	0.320317	0.321774	0.347737	0.264323	0.948585	1
CG11131	3L	22892279	22893368	0.564559	11.7131	0	0.344592	0.477886	0.144083	0	0.6635	0.45746	1.09556	0	0.174087	0	0	0.314794	0.934842
CG11133	3L	22895033	22898570	11.6257	9.99948	10.7634	16.0258	15.1727	14.1103	11.877	13.945	11.4148	12.5172	12.0427	14.5497	13.7803	12.9188	0.703942	0.672308
CG11134	X	13632175	13633212	11.4722	20.9822	6.86713	8.5483	7.56698	10.4186	23.2308	8.40483	25.5938	10.7939	11.0981	8.54525	6.25578	12.1521	0.725447	0.934842
CG11136	2R	16534112	16548432	0	0	0	0.050018	0.0924879	0.0209139	0	0.128411	0	0	0	0.0252689	0.191154	0.0726504	0.966813	0.930598
CG11137	3L	22860587	22861349	150.015	152.873	104.475	135	161.637	150.408	135.167	138.526	166.305	159.419	188.033	138.775	120.17	127.735	0.873864	0.91902
CG11138	X	12465242	12477215	60.9173	58.6505	44.0548	54.2826	58.9727	50.2673	67.2646	53.9696	53.1819	52.5944	47.5567	51.8339	53.2132	48.9676	0.125982	0.908338
CG11141	2R	3347931	3350900	22.1536	20.2812	20.8995	21.8645	23.139	21.0285	17.8493	23.8283	16.3763	21.3066	26.0977	21.872	24.9319	23.8959	0.988443	0.940414
CG11145	2R	3315408	3316098	0	0	0	0	0	0	0	0	0	0	0	0	0	0	NA	NA
CG11147	2L	5733674	5741244	0	0	0	0.0539634	0	0	0.871473	0.0692697	0	0.171566	0	0.109048	0	0	0.826409	0.883511
CG11148	4	876025	887652	112.071	73.8803	109.914	121.613	121.944	111.771	99.4526	126.725	110.56	111.961	143.045	145.799	136.677	146.239	0.205443	1
CG11149	2L	5718120	5720896	0	0	0	0	0	0	0	0	0	0.0409262	0	0	0	0	NA	NA
CG1115	3R	1051881	1053248	25.6874	28.3446	28.1897	37.9174	39.1981	41.8767	30.3	33.0644	23.7879	37.0469	23.2797	24.167	28.1259	29.6984	0.230491	0.311434
CG11151	X	13633776	13635138	45.5288	29.4556	72.5617	37.2834	36.0338	54.0961	41.3064	52.1018	85.1114	48.0251	54.3947	51.38	15.8645	52.4564	0.906648	0.940414
CG11152	4	857609	865132	0.407117	0	0	0.851979	1.24718	0.979647	1.56351	0	0	0.413829	0.499878	0.286944	1.08534	0.969364	0.544876	0.954517
CG11155	4	1147232	1156547	0.327122	1.1218	0.456894	1.00438	0.469893	1.09291	0.426379	0.838804	1.06026	0.4232	3.10979	1.98074	2.21983	3.17432	0.0895319	0.785637
CG11158	X	13576939	13578657	1.12895	2.43352	0.619461	2.92039	1.72923	2.59311	2.31235	1.51634	0	1.0954	2.65684	2.38711	1.88105	3.05983	0.746992	0.936387
CG11159	2R	16543260	16544114	0	0	0	0	0	0	0	0	0	0	0	0	0	0	NA	NA
CG1116	3R	1045389	1047270	23.5347	21.3899	25.3742	25.5714	25.2574	26.0909	20.5716	25.1037	20.8767	22.9689	40.3376	29.5378	28.5089	29.4305	0.68086	0.885534
CG11160	X	10938790	10943578	0	0	0	0	0	0	0	0	0	0	0	0	0	0	NA	NA
CG11162	X	13570947	13571854	0	0	0	0	0	0	0	0	0	0	0	0	0	0	NA	NA
CG11163	2R	1662278	1670360	5.11809	5.47707	4.60088	2.32635	3.3184	1.91762	0.780655	3.4128	3.70598	6.2339	4.75775	2.88779	2.28616	3.49483	0.705062	0.883511
CG11164	X	13562055	13563328	97.3613	112.467	116.514	90.7173	87.6064	85.6159	105.735	97.6911	110.611	91.7626	75.2462	85.5616	100.418	101.167	0.388404	1
CG11165	2R	3837343	3837988	0	0	0	0	0	0	0	0	0	0	0	0	0	0	NA	NA
CG11168	3R	20743867	20748107	3.84002	1.36457	2.88574	2.46274	3.06206	2.34354	2.693	3.79354	3.65269	4.10389	3.04935	2.75433	3.31038	2.19066	0.60845	0.91421
CG11170	2R	18064923	18070337	15.1676	11.1497	9.85904	20.6997	19.2256	29.0621	23.4196	13.5293	24.5805	12.3772	30.9198	24.3927	27.7605	28.1352	0.592549	0.964859
CG11178	X	13499715	13503565	21.8063	13.453	20.0766	23.413	25.7637	20.4269	7.39182	21.3727	16.1475	21.7658	29.7749	22.6154	27.0529	24.3142	0.657918	0.940414
CG11180	2R	16508418	16510808	77.9891	81.54	74.5023	70.5456	54.4709	64.4423	92.0505	62.2288	84.259	70.2331	62.2303	68.2705	60.2394	72.8153	0.38198	0.988077
CG11188	2L	6717626	6719389	55.5924	44.1595	51.416	50.3376	48.4353	46.9047	34.1519	54.7854	64.5706	52.5141	52.1128	56.1378	42.9814	60.7628	0.58991	1
CG11190	X	8298569	8301319	46.3157	53.4014	35.215	37.2001	41.6881	38.0028	62.6098	45.082	50.2101	43.2181	41.6649	43.5767	36.136	44.696	0.585801	0.940414
CG11191	2R	3888153	3889625	0	0	0	0	0	0	0	0	0	0	0	0	0	0	NA	NA
CG11192	2R	16241609	16242558	0	0	0	0	0	0	0	0	0	0	0	0	0	0	NA	NA
CG11196	2R	3881294	3882473	0	0	0	0	0	0	0	0	0	0	0	0	0	0	NA	NA
CG11198	2R	3861619	3874729	12.5615	4.70233	26.5181	8.0249	10.8224	8.11665	8.56405	10.4931	5.95691	11.9918	17.9485	12.2413	32.6571	12.6441	0.783458	0.55805
CG1120	3L	3806713	3809090	21.9692	13.0696	15.8785	15.0196	16.1303	16.489	16.7232	16.8428	14.5475	16.7322	17.0889	13.9495	20.1131	17.5712	0.703589	0.966857
CG11200	2R	16192021	16196170	4.07281	0.386506	1.18064	4.40902	3.46922	4.903	0	5.78003	5.23047	4.17545	3.74273	5.8766	11.4723	4.49645	0.297704	0.966118
CG11203	X	10806366	10814329	0	0	0	0.141053	0	0.106161	0	0.108637	0	0.0224225	0	0	0	0.036878	NA	0.864693
CG11206	2R	18221008	18260610	0.638402	0.926232	0	0.909216	1.27477	0.463721	0	1.30819	1.67126	1.17533	0.949677	1.09028	2.6347	1.0623	0.26054	0.984237
CG11208	2R	16130255	16132904	94.618	83.5349	92.2733	86.1508	87.4764	81.6916	107.759	95.4798	101.572	96.6677	111.315	92.5778	95.4857	97.6629	0.945885	0.973229
CG11210	2R	3986181	3989811	18.9012	14.6707	22.9447	26.6628	26.3892	25.6557	27.6854	23.0364	19.3619	21.2526	34.9645	24.7812	42.0218	30.1874	0.572331	1
CG11211	2R	2068423	2069131	0	0	0	0	0.251952	0	0	0	0	0	0	0	0	0	NA	NA
CG11221	2L	6742507	6755686	0	0	0	0	0.0666247	0	0	0	0	0	0	0.109217	0	0.0628015	NA	NA
CG11226	3L	22830167	22831270	0	0	0	0	0	0	0	0	0	0	0	0	0	0	NA	NA
CG11227	X	20801860	20805109	0	0	0	0	0	0	0	0	0	0	0	0	0	0	NA	NA
CG11231	4	820058	820553	0.270589	0	0	1.10107	0.305397	1.93362	0	2.12007	0	0.175032	0	0.500631	2.52478	0	0.95131	0.92835
CG11236	2L	6803032	6804372	0	1.16252	0	0	0.260865	0.589883	0	0.181093	0	0.971811	0	0	0	0	0.649541	0.91902
CG1124	3R	791168	794226	0.709311	0.594598	0	0	0	0.181026	0	0.185249	0	0	0	0.218722	0	0.0838461	NA	0.91902
CG11241	3L	22726251	22731517	9.80768	15.9079	13.3742	5.9037	5.6984	9.06432	4.57637	10.458	6.58341	7.73309	6.6506	7.62334	5.68568	6.89433	0.386321	0.83476
CG11242	2R	15372998	15374340	56.2693	52.9567	42.4299	66.0685	61.6894	73.0075	90.3286	52.1112	36.5504	50.6893	53.4071	36.6183	37.042	44.1527	0.0140106	0.47292
CG11247	3L	21717425	21721770	20.2018	26.8236	16.2362	26.6415	24.2429	24.5872	22.5516	20.0259	21.348	21.9384	25.2775	26.1302	22.4729	28.8828	0.727213	1
CG11248	3L	21673185	21676331	21.6357	16.8819	22.2998	21.6499	20.2722	21.6933	13.0065	18.9062	19.5527	21.7409	24.9502	25.3435	26.6628	25.7198	0.556212	0.868785
CG11249	3L	21665238	21667618	0	0	0.975284	0	0.0716452	0	0	0	0	0	0	0.0782977	0	0	NA	0.91902
CG11251	3L	13081678	13083069	0	0	0	0	0	0	0	0	0	0	0	0	0	0	NA	NA
CG11253	3L	13017862	13019537	0	0	1.37465	0.109224	0.100983	0.548036	0	0	0	0	0	0.331079	0	0.158647	0.681294	0.908338
CG11255	3L	13013081	13015844	63.5981	60.5827	32.0768	53.294	52.3843	55.2104	64.4742	60.1476	69.7522	58.124	62.0011	61.854	59.9408	63.645	0.825674	0.941235
CG11257	2R	15277632	15279405	4.36596	5.48982	4.19236	6.15459	4.48763	6.16819	9.08227	8.30753	11.6239	7.31251	8.26448	7.16415	10.1844	8.34962	0.235471	0.878562
CG1126	3R	642055	643498	0	0	0	0	0	0	0	0.173174	0	0	0	0	0	0	NA	NA
CG11261	3L	13002498	13004781	12.7217	12.3401	15.3571	15.9491	16.8196	19.3569	25.7314	13.1951	16.297	18.2608	15.7071	18.3814	13.8486	21.9986	0.839476	0.868785
CG11262	3L	12988234	12990518	0	0	0	0	0	0	0	0	0	0	0	0	0	0	NA	NA
CG11263	3L	12999923	13000981	19.243	21.6494	19.4504	13.6	15.0028	13.764	2.94959	22.4171	24.2095	25.0586	11.2438	21.0024	8.8594	16.3418	0.710412	1
CG11266	2L	7032712	7037620	51.6524	41.7008	43.255	51.0571	53.9433	44.492	46.4052	46.9658	57.9126	48.4396	54.7474	53.5929	60.606	54.2125	0.70702	0.979387
CG11267	3L	13009156	13010007	537.806	682.228	483.995	459.264	433.563	635.32	763.615	469.139	747.055	437.748	519.769	485.701	316.142	559.297	0.397693	0.928191
CG11269	2R	18026446	18026770	0	0	0	0	0	0	0	0	0	0	0	0	0	0	NA	NA
CG11275	2R	18067198	18070147	0	0	0	0.196407	0.453968	0.123185	0	0.126058	0	0.312219	0	0.0992241	1.50122	0.285278	0.622284	0.943045
CG11279	3L	13040123	13040623	55.1704	57.0392	61.2175	52.5075	59.8459	75.7205	67.0166	53.3123	76.4942	44.609	64.5421	62.5674	22.879	67.281	0.600307	0.943045
CG11284	X	8575614	8582793	85.617	80.1675	60.3109	106.032	109.464	97.5938	69.2619	102.876	85.7729	104.372	134.862	138.077	100.411	117.823	0.14625	0.979292
CG11286	3R	3596728	3597469	0	0	0	0	0	0	0	0	0	0	0	0	0	0	NA	NA
CG11289	2L	7067982	7069546	0	0	0	0	0	0	0	0	0	0	0	0	0	0	NA	NA
CG1129	3R	639057	641747	23.8091	15.5175	17.7153	28.8873	27.2235	27.2643	40.1016	23.4402	29.0901	20.1987	32.5884	31.9423	30.5318	34.2151	0.870088	0.91421
CG11291	2R	18098945	18100209	0	0	0	0	0	0	0	0	0	0	0	0	0	0	NA	NA
CG11293	2R	19573201	19575503	0	0	0	0	0	0	0	0	0	0	0	0	0	0	NA	NA
CG11294	X	8586075	8587587	0	0	0	0	0	0	0	0	0	0	0	0	0	0	NA	NA
CG11298	2R	18235811	18236387	0	0	0	0	0	0	0	0	0	0	0	0	0	0	NA	NA
CG11299	2R	19601424	19620706	56.6925	36.4592	52.1943	44.9408	48.1599	43.119	36.0659	52.0141	43.6233	45.2939	44.0154	47.9878	55.1189	43.923	0.810427	0.961525
CG11300	2R	19639437	19640018	0	0	0	0	0	0.470688	0	0	0	0	0	0	0	0	NA	NA
CG11306	3L	21619365	21621416	40.191	34.6969	26.9904	41.3567	37.7203	38.7109	36.3993	41.0912	44.1629	43.6806	59.2919	42.4912	47.5759	40.0838	0.37954	0.966857
CG11307	3L	21610737	21612973	42.7023	40.4037	23.3847	52.232	52.6809	52.2251	44.2519	40.9439	41.1107	42.4999	45.7871	57.1032	46.9451	57.0346	0.941625	0.92835
CG11309	3L	21295375	21297562	15.8243	23.1463	23.5679	16.985	16.6753	18.9978	19.9681	26.1885	15.9626	19.062	20.5864	18.3233	10.9232	21.1297	0.791247	0.98886
CG11313	3R	26555558	26567010	0	0	0	0	0	0.146084	0	0	0	0	0.136659	0.0588348	0	0	NA	NA
CG11317	3R	26916428	26923040	0	0	0	0	0	0	0	0	0	0	0	0	0	0	NA	NA
CG11318	3R	26932087	26934910	0	0	0	0	0	0	0	0	0	0.0942771	0	0	0	0	NA	NA
CG11319	2L	6568389	6601066	0	0	0	0	0	0	0	0	0	0	0	0.106747	0	0	NA	NA
CG11320	2L	6617130	6621700	0	0	0	0.122939	0	0	0	0	0	0.130287	0	0	0	0	0.535763	0.964859
CG11321	2L	6760526	6770949	0	0	0	0	0	0.00745068	0	0	0	0	0	0.0270066	0.136199	0	NA	NA
CG11322	2L	6757863	6759628	0	0	0	0	0	0	0	0	0	0	0	0	0	0	NA	NA
CG11327	2L	6684844	6686995	0	0	0	0.101354	0.210839	0	0	0	0	0.161117	0	0.0768053	0	0.0220822	NA	NA
CG11329	2L	6676728	6677606	37.8331	41.4336	22.266	37.6803	37.7068	49.2121	25.4268	40.8778	45.4896	38.6824	50.0435	48.17	50.5316	50.0415	0.427309	0.976581
CG11333	3R	27289066	27289846	0	0	0	0	0	0	0	0	0	0	0	0	0	0	NA	NA
CG11334	3R	27285543	27288730	64.7124	51.8374	47.945	62.2891	65.8073	58.8522	57.8419	62.0268	63.3493	54.6617	67.6427	69.8919	74.7101	72.5151	0.723827	0.96749
CG11337	3R	27227281	27231174	15.6772	16.2657	9.54232	20.7938	17.8872	17.5783	16.5817	18.1898	13.4668	16.2642	20.5553	20.3142	20.1833	18.5317	0.924606	0.957317
CG1134	3L	4021438	4023066	24.5397	28.8176	32.3875	23.4464	25.5003	29.9073	24.2183	23.2079	19.6217	29.1599	28.8037	27.5347	38.3302	30.7458	0.957735	0.883511
CG11340	3R	27128571	27130804	0	0	0	0	0	0	0	0	0	0	0	0	0	0	NA	NA
CG11342	3L	4366493	4367458	25.1227	33.5094	19.1924	18.8642	16.6054	26.0717	31.0947	25.23	40.0389	30.4365	24.0583	24.5672	9.06566	20.9684	0.835353	0.910766
CG11345	3L	4457319	4458191	0	0	0	0	0	0	0	0	0	0	0	0	0	0	NA	NA
CG11347	3L	4406947	4420266	40.8688	50.7352	27.1611	38.9307	65.7267	25.5051	12.0212	29.3321	4.04468	71.64	4.5435	2.59741	6.54963	5.55014	0.0736501	0.430035
CG11349	3L	4473067	4475095	0	0	0	0	0	0	0	0	0	0	0	0	0	0	NA	NA
CG11350	3L	4482808	4484279	0	0	0	0	0	0	0	0	0	0	0	0	0	0	NA	NA
CG11353	3L	4533171	4539281	0	0	0	0.139572	0.532294	0.0875384	0	0.0671854	0	0.0554678	0	0	0	0.0456135	0.633207	0.853906
CG11356	X	11996976	11997843	0	0	0	0	0	0	0	0	0	0	0	0	0	0.254345	NA	NA
CG11357	3L	4542128	4553458	46.4871	40.4511	43.7277	52.4148	53.9759	47.0164	34.0833	49.1944	41.3723	47.8114	52.4461	51.9932	55.1249	53.6923	0.847575	0.996731
CG1136	3L	4046610	4059665	0	0	0	0	0	0	0	0	0	0	0	0.122649	0	0	NA	NA
CG11360	4	701244	706796	11.7604	8.95255	16.1151	13.6063	14.206	15.6723	5.92438	12.9499	12.3625	11.1847	16.0271	14.5449	13.0493	16.0509	0.879358	0.952729
CG11362	2R	18449864	18450358	0	0	0	0.125583	0	0.157529	0	0	0	0.199633	0	0	0	0	NA	NA
CG11367	3L	22721206	22726546	27.3836	30.5027	21.7218	28.4324	25.9511	29.398	37.8748	27.5186	21.9476	29.6504	40.1861	35.3362	28.8141	30.3993	0.949217	0.967379
CG11368	X	7346240	7346696	0	0	0	0	0	0	0	0	0	0	0	0	0	0	NA	NA
CG11369	X	7468322	7470800	0	0	0	0	0	0	0	0	0	0	0	0	0	0	NA	NA
CG1137	3R	2384336	2386073	0	0	0	0	0	0	0	0	0	0	0	0	0	0	NA	NA
CG11370	3L	22705256	22706763	0	0	0	0	0	0	0	0	0	0	0	0	0	0	NA	NA
CG11373	3R	1786044	1786707	0	0	0	0	0	0	0	0	0	0	0	0	0	0	NA	NA
CG11374	2L	76445	77639	0	0	0	0	0	0.0572592	0	0.175785	0	0.87076	0	0	0	0	NA	NA
CG11376	2L	94751	102086	18.424	11.049	19.9003	19.3118	18.3146	15.8568	4.12281	19.2903	13.7701	18.111	20.1281	19.21	24.2682	18.6086	0.683949	0.92835
CG11377	2L	102381	104142	60.5745	52.1984	42.3024	56.1577	51.5379	51.4161	50.1056	57.0851	54.3691	51.2939	45.7527	50.994	68.3775	59.3961	0.836649	1
CG11378	X	1065461	1066775	1.11898	3.37684	0	2.32218	2.90471	1.0852	0	4.55896	0	3.04002	0	0.276037	0	0.158726	0.380237	0.548738
CG11379	X	1074197	1074980	0	0	0	0	0	0	0	0	0	0	0	0	0	0	NA	NA
CG1138	3R	2422785	2423744	0	0	0	0	0	0	0	0	0	0	0	0	0	0	NA	NA
CG11380	X	1085443	1090705	0	0	0	0	0	0	0	0	0	0	0	0	0	0	NA	NA
CG11381	X	1097811	1099468	12.2828	6.30392	0.641875	2.89005	3.39499	1.79129	3.89353	3.14242	0	2.7565	0	0.103062	0.389821	0.0592624	0.0011977	0.361218
CG11382	X	1104129	1105746	0.331333	0	0	3.10097	4.30049	2.24086	3.266	0.1298	0	0.535811	3.79705	2.75858	3.09157	3.49559	0.978431	0.940414
CG11384	X	1067907	1070055	0	0	0	0	0	0.0954853	0	0	0	0	0	0	0	0	NA	NA
CG11388	2R	19909895	19911507	0.747813	1.25375	1.91487	2.1977	1.12535	1.4844	2.23373	1.43223	2.15449	1.45118	1.78539	0.973621	0.775289	1.26703	0.775693	0.878562
CG1139	3L	1971661	1974285	0.344766	0	0	0	0	0	0	0	0	0.16726	0	0	0	0	NA	NA
CG11391	3R	15604487	15606438	0	0	0	0	0	0.0771206	0	0	0	0	0	0	0	0	NA	NA
CG11395	2R	13024745	13026337	0	1.77869	2.03748	0.719511	0.498916	0.0902541	0	0.138539	0	2.34473	0	0.381669	0	0.407581	0.814127	1
CG11396	3L	20779438	20781234	30.2395	46.9764	26.3827	44.175	38.4783	37.9249	43.2363	38.1971	43.7116	39.2294	36.1181	47.3204	49.6311	40.2804	0.971572	0.940414
CG11398	X	1107552	1109221	23.0143	26.3884	18.289	26.8389	25.7758	27.5	18.0157	28.464	32.2953	22.587	24.2522	28.7129	27.5623	32.7395	0.673151	0.961395
CG11399	3L	20773443	20779306	51.2988	40.951	45.0712	46.7023	51.4174	45.1299	30.5336	55.4095	36.3045	53.6405	59.3723	57.1592	63.8204	49.1344	0.500521	0.91902
CG1140	3L	1963142	1966808	16.0679	20.1241	14.6362	15.3249	16.3429	17.0189	29.5938	14.3309	12.9683	14.2963	18.4683	17.5862	17.4813	19.1437	0.36684	0.943045
CG11400	2R	13021661	13022357	0.577334	0	0	0.234927	0.651601	0.589375	0	3.31718	5.61374	4.85486	0	0.474736	0.897821	0.545964	0.302989	0.523518
CG11403	X	1130905	1133925	37.1598	34.5208	46.1561	40.0591	40.5836	32.3436	28.4119	38.0955	42.8437	40.0915	37.2749	32.8649	44.2033	40.5986	0.973683	1
CG11404	3L	22541536	22542407	0	0	0	0	0	0	0	0	0	0	0	0	0	0	NA	NA
CG11406	2R	20089613	20095726	0.209611	0	0.23003	0.0243698	0.0337964	0.0305689	0	0.140769	0	0.135588	0.0428951	0.0184673	0	0	0.80699	1
CG11407	3R	15606973	15608868	0	0	0	0	0	0	0	0	0	0	0	0	0	0	NA	NA
CG11409	X	1223546	1227729	0.357872	0.24545	0.999684	0.767834	0.587501	0.664245	0	1.12157	0.316344	2.60953	1.21171	0.802566	0.910687	1.11911	0.250725	0.943045
CG11412	X	1236117	1238803	47.2058	35.5729	40.8538	53.0082	59.7136	43.9645	25.7443	57.5622	49.7569	57.4885	60.3177	67.0503	54.738	57.8813	0.212433	0.979625
CG11413	2R	20423710	20424314	0	0	0	0	0.250284	0	0	0	0	0	0	0	0	0	NA	NA
CG11414	2R	20449131	20452581	35.9085	21.1531	40.0156	37.4067	37.0098	31.5794	21.2733	42.0845	27.5396	39.6608	40.6737	42.8951	49.2018	42.3659	0.399438	0.940414
CG11417	X	1248075	1250513	67.1356	82.4829	80.609	53.8547	61.8203	51.4859	88.4192	65.8588	71.7613	65.176	59.6544	79.8258	70.9978	81.0675	0.813081	0.91902
CG11418	X	1238904	1243390	21.5381	23.8434	30.733	23.7057	23.0716	19.4696	26.716	22.8437	30.0196	21.6247	22.7669	24.9773	37.0737	28.0057	0.888169	0.945507
CG11419	2R	13404765	13405688	30.2299	35.8672	25.0086	35.1999	21.171	31.0186	37.7859	28.6652	38.1873	31.5877	26.8707	30.3073	21.6973	30.7313	0.610865	0.91902
CG1142	3R	3298175	3299496	46.909	38.5807	50.993	70.4097	76.2517	77.2522	92.5308	42.5322	62.6332	42.9387	65.7176	86.6069	50.2384	86.9417	0.693567	0.931064
CG11423	2R	13482771	13484914	0	0	0	0	0	0	0	0	0	0	0	0	0	0	NA	NA
CG11425	3L	22467894	22468892	0	0	0	0.163837	0.605897	0	3.12692	0	0	0.347257	0	0	0	0	0.568232	0.807806
CG11426	3L	22463657	22466609	0.0712455	0.35834	0	0	0	0.472754	0.766121	1.11642	1.61644	0.737367	0	0.0878767	0.997154	0.505307	0.612748	0.908338
CG1143	3L	2645375	2646605	0	0	0	0	0	0	0	0	0	0	0	0	0	0	NA	NA
CG11436	X	4443915	4445913	22.5247	22.5908	23.174	26.3786	22.0175	26.382	21.7464	25.3167	26.943	21.465	31.7863	28.9404	24.0821	30.4059	0.651756	0.961395
CG11437	3L	22461963	22462960	0	0	0	0	0	0	0	0	0	0	0	0	0	0	NA	NA
CG11438	3L	22459931	22461178	0	0	1.65024	0.655609	0.121228	0.109651	0	0.673255	0.348139	0.833751	0.30773	0.463696	1.50333	0.685629	0.439853	0.988077
CG11444	X	4447149	4448378	158.245	188.29	160.743	163.908	151.417	167.219	246.888	150.115	210.53	167.007	180.473	159.361	126.604	174.188	0.508432	0.91813
CG11447	3R	15687338	15688322	25.3182	32.1778	38.6893	28.8578	25.1952	29.6676	37.3251	24.5295	46.7659	23.069	21.0589	29.9692	19.6864	30.7487	0.536608	0.940414
CG11448	X	1287097	1291371	14.3382	19.6356	19.0845	16.5502	15.6619	15.4705	17.301	18.297	15.5293	13.7284	18.2007	18.2105	22.3527	20.5526	0.994733	0.860135
CG11449	3L	22447472	22449089	0	0	0	0	0	0	0	0	0	0	0	0	0	0	NA	NA
CG11453	3R	15609244	15611252	0	0	0	0	0	0	0	0	0	0	0.10422	0	0	0	NA	NA
CG11454	2L	143308	144227	41.1007	42.5173	38.0669	34.6352	39.9724	39.8748	34.2184	38.1406	39.2086	26.869	30.6908	35.3247	8.83948	37.6269	0.251747	0.961395
CG11455	2L	155332	156030	94.7235	108.867	158.043	85.1991	86.3491	116.717	141.342	68.1714	111.832	85.6703	104.684	91.9879	56.9894	107.841	0.214931	0.976581
CG11456	3L	20835100	20837440	13.5287	14.8495	14.9286	18.7354	18.0528	18.9613	9.377	14.7577	14.5356	18.4692	23.8767	19.3142	18.4815	17.2024	0.702797	0.988077
CG11458	3L	20898894	20899447	0	0	0	0	0	0	0	0	0	0	0	0.298749	0	0	NA	NA
CG11459	3R	1851831	1852962	0	0	0	0	0	0.120897	1.91022	0.185577	0	0	0	0	0	0	NA	0.91902
CG1146	3L	2488818	2492613	2.82388	1.29119	4.43715	3.05551	2.46278	2.19483	0.575111	4.72674	2.91222	5.14779	2.85001	5.18502	2.69475	4.4836	0.222648	1
CG11470	3R	25414714	25415484	0	0	0	0	0	0	0	0	0	0	0	0	0	0	NA	NA
CG11474	2R	17958738	17960948	46.1555	52.157	48.086	39.2507	38.7292	36.224	49.6052	39.5902	42.044	42.7349	45.2666	38.3253	43.6292	44.9313	0.461779	0.91902
CG11475	2R	17957229	17958791	0	0	0	0.0348931	0.0967807	0.175077	0	0	0	0.332807	0	0.0528835	0	0	NA	NA
CG11486	3L	3071127	3088493	92.3215	86.5485	81.3461	81.3795	92.4351	75.4659	63.4812	96.0955	80.9172	85.3834	83.8621	91.9454	84.1099	78.9904	0.820394	0.981277
CG11489	3L	22267108	22277436	0.175251	0.503685	0.76929	0.0611249	0.282563	0.230021	0	0.588469	1.21718	0.453446	0.251045	0.35512	0.817604	0.67475	0.0994327	0.908338
CG11490	2L	207398	210506	27.0738	25.4743	19.1	32.5819	33.6745	29.6831	24.1784	29.9427	22.2362	32.7918	33.7042	32.5987	36.9474	35.8895	0.603633	0.960489
CG11498	3R	25978743	25986195	0	0	0	0.130494	0	0	0	0.0837539	0.519708	0	0	0	0	0	NA	0.939484
CG11501	3R	25319573	25319987	0	0	0	0	0	0	0	0	0	0	0	0	0	0	NA	NA
CG11504	3R	25823518	25825477	33.0922	27.855	34.6652	34.0818	37.272	32.9797	31.4922	34.6062	23.4904	32.6395	61.0184	49.1661	38.2777	43.086	0.513923	0.716982
CG11505	3L	3224837	3232320	32.1703	12.935	38.6139	27.4751	39.475	24.7502	14.414	31.6535	14.0188	27.5847	38.9835	40.4441	44.9384	27.9902	0.869704	0.883511
CG11523	3L	22258905	22259773	75.1492	101.673	79.4216	78.9917	75.934	84.5141	158.744	72.2999	103.031	75.7607	56.3673	78.7023	59.0327	75.4619	0.214931	0.846112
CG11526	3L	3322483	3328871	26.3711	26.9771	19.1707	30.207	37.6667	30.2672	28.3709	32.6271	25.4731	31.1049	37.4029	40.4981	38.9249	41.3567	0.299454	0.977873
CG11529	3L	12190890	12192130	0	0	0	0	0	0	0	0	0	0	0	0	0	0	NA	NA
CG11534	3L	12125271	12126936	18.6007	19.2122	10.8442	19.936	19.6813	20.2602	19.0493	17.6966	15.0721	18.1553	24.0283	20.5358	20.5324	24.412	0.974644	0.953846
CG11537	3L	3128027	3143454	22.9262	16.6341	17.6547	19.6617	21.9213	19.3271	12.3567	22.135	16.1697	21.8823	21.1181	21.1566	20.1364	20.9317	0.933405	0.985093
CG11539	3R	27441005	27441742	8.72347	12.7972	5.5844	14.051	7.99957	14.193	9.77142	11.6762	14.7262	10.3452	10.1532	9.0786	10.1745	11.923	0.870763	0.908338
CG11550	3R	27503948	27505602	0	0	0	0	0	0	0	0	0	0	0	0	0	0	NA	NA
CG11555	2L	273954	274766	64.8264	92.9213	24.0758	72.2232	67.3942	91.3531	58.5347	65.3959	50.2563	56.0177	75.3775	70.4983	53.8692	76.9224	0.624719	1
CG11560	3L	12113162	12114288	31.0845	33.684	27.1792	32.4961	34.2275	33.6032	44.3868	32.0771	33.9931	31.7138	23.3502	25.2488	29.4756	34.5487	0.279336	0.807806
CG11562	2L	292465	293222	41.8448	23.0646	29.3559	31.9554	28.6816	46.0334	60.9545	27.8452	34.6808	34.236	44.6145	37.9437	24.9597	39.6388	0.652277	0.943045
CG11563	3R	27562746	27563721	55.5834	92.1202	86.8653	71.2881	67.7665	86.4145	105.326	55.1547	103.757	57.5887	73.0064	79.461	61.671	88.3896	0.556212	0.988077
CG11566	X	20964870	20982444	0.0352663	0	0	0.143504	0	0.0180009	0	0.110525	0	0.273746	0.202075	0.0434987	0	0.175088	0.933866	0.939484
CG11570	3L	11949913	11950591	0	0	0	0	0	0	0	0	0	0	0	0	0	0	NA	NA
CG11576	3R	27632587	27635907	22.2201	17.4819	13.8271	13.8909	15.2713	14.9851	8.45408	21.8835	20.9219	18.6289	19.4715	18.6414	11.8722	15.7156	0.62126	0.962621
CG11577	3L	19087989	19089326	55.2997	68.5268	40.018	54.2584	48.1668	61.004	50.093	51.6477	69.4866	59.8125	54.82	54.3692	43.9335	52.4725	0.724031	0.919189
CG11581	X	14070979	14071984	0	0	0	0	0	0	0	0	0	0	0	0	0	0	NA	NA
CG11582	3L	4283067	4283478	0	0	0	0	0	0	0	0	0	0	0	0	0	0	NA	NA
CG11583	3L	4281503	4282798	94.3235	101.816	76.7108	88.4238	75.0957	79.6697	135.977	85.3836	123.484	83.9024	86.1393	91.5741	81.5285	93.6505	0.698181	0.930598
CG11584	X	14075062	14077348	0	0	0	0	0	0	0	0	0	0	0	0	0	0	NA	NA
CG11585	X	14083548	14084788	0	0	0	0	0	0	0	0	0	0.223109	0	0	0	0	NA	NA
CG11586	3L	4261297	4262461	26.7883	48.1635	24.21	27.7694	23.2571	32.0492	62.9999	23.7429	24.7513	24.5417	25.0039	28.1826	20.9237	33.0128	0.174602	0.997743
CG11588	3L	11914665	11915551	0	0	0	0	0	0	0	0	0	0	0	0	0	0	NA	NA
CG11590	X	14094236	14094940	34.0562	47.3681	38.0001	40.4127	40.1549	51.664	72.6292	25.0434	42.5496	38.6437	43.3343	35.0833	21.3028	42.9784	0.214931	0.919189
CG11592	2L	287251	288919	0	0	0	0	0	0	0	0	0	0	0	0	0	0	NA	NA
CG11593	3L	4037586	4040482	40.2467	33.8207	31.145	40.5805	41.6293	36.2658	25.5204	42.6903	44.2302	43.7521	50.0746	55.3743	49.1326	50.1815	0.0312985	0.939484
CG11594	3L	4022969	4026009	0.702245	3.06111	2.87711	1.77168	2.37774	2.48522	2.93666	1.10042	0.910442	3.05862	1.74366	1.06828	1.31049	1.74323	0.5478	0.934654
CG11596	X	1821712	1824552	52.3198	44.2135	42.3069	57.2612	66.5409	54.9607	49.7312	64.836	58.8145	58.004	83.3426	86.3925	68.8459	73.0636	0.00585295	0.992657
CG11597	3L	11813427	11815375	0.145352	0	0	0.059146	0	0.0741915	0.13025	0	0.235556	0.0470107	0.104107	0.313743	0	0.206181	NA	0.956182
CG11598	3R	8460638	8462005	0	0	0	0	0	0.164345	0	0	0	0	0	0	0	0	NA	NA
CG11600	3R	8462274	8463602	0	0	0	0	0	0	0	0	0	0	0	0	0	0	NA	NA
CG11601	2L	281969	283281	12.5426	9.54958	10.6075	15.5455	19.351	19.6762	17.942	19.4741	17.5293	20.4692	17.3079	22.2832	16.1052	20.3625	0.439354	0.392439
CG11608	3R	8464202	8465669	0	0	0	0	0	0	0	0	0	0	0	0	0	0	NA	NA
CG1161	3R	1180821	1182467	44.99	41.7009	38.5106	44.5125	49.9069	47.8966	65.657	40.4869	53.3287	46.9789	57.0822	42.4912	41.9787	48.8664	0.694129	0.878562
CG11617	2L	204734	207297	0.105716	0	0.812096	0.0860347	0.238629	0.539601	1.89464	0.496971	0	0.205148	0	0	0	0.0749784	0.292096	0.802103
CG11619	3L	18979158	18981258	0	0	0	0.103815	0	0	0	0.299839	0	0	0.182733	0	0	0.090474	NA	NA
CG11626	3R	15234896	15236987	0	0	0	0.0900876	0	0	0	0	0	0	0	0	1.03286	0	NA	NA
CG11629	2L	21896665	21898289	0	0	0	0	0	0	0	0	0	0	0	0	0	0	NA	NA
CG11630	2L	21782117	21784013	0	0	0	0	0	0	0	0	0	0	0	0.0435676	0	0	NA	NA
CG11634	2L	21916360	21917450	0	0	0	0.0500027	0	0	0	0	0	0	0	0.0757836	0	0	NA	NA
CG11635	2R	4246042	4246977	0	0	0	0	0	0	0	0	0	0	0	0	0	0	NA	NA
CG11637	3L	18885482	18886378	0	0	0	0.294213	0	0.461319	0.647912	1.41624	1.17174	0.350772	0	0.780336	0	0.448707	0.667111	0.846112
CG11638	X	908016	920736	0	0	0	0.332065	0.552617	0.388767	0	0	0	0.281529	1.09106	0.335516	1.26906	0.848883	0.371117	0.940414
CG11652	3L	11686978	11690086	32.3759	38.2398	30.7392	37.2432	31.2853	29.8945	31.0332	37.7364	44.8042	34.1198	61.2817	63.2206	62.4544	54.4134	0.00904902	0.142376
CG11655	X	15347517	15349588	23.5768	29.1534	26.4753	20.9725	24.7532	24.2684	15.5823	24.3027	27.9264	20.3175	22.2165	20.0955	26.6763	23.2772	0.687853	0.949633
CG11656	3R	8835616	8836808	0	0	0	0	0	0	0	0	0	0	0	0	0	0	NA	NA
CG11658	3L	11693187	11701663	3.24102	1.56742	0.957585	1.90215	2.8138	2.35421	2.56919	3.12536	2.02014	4.19294	0.982117	1.19159	0.290779	2.47551	0.576688	0.748779
CG11659	3R	15601180	15603002	0	0	0	0	0	0	0	0	0	0	0	0	0	0	NA	NA
CG11660	3L	11639328	11641761	35.324	40.1936	28.0252	45.9493	36.1426	38.6026	50.9577	39.11	58.1842	41.2414	52.3432	52.0695	46.4678	52.8792	0.427322	0.930598
CG11663	X	788514	789240	0	0	0	0	0	0	0	0	0	0	0	0	0	0	NA	NA
CG11664	X	769764	770529	0	0	0	0	0	0	0	0	0	0	0	0	0	0	NA	NA
CG11665	2R	1529159	1540288	80.7431	77.3664	74.1957	85.6535	76.422	83.7312	61.5469	82.9619	77.8484	86.9382	107.538	95.2736	80.8224	98.3684	0.45655	0.91902
CG11666	X	20855712	20856276	0	0	0	0	0	0	0	0	0	0	0	0	0	0	NA	NA
CG11668	3R	8864134	8865906	0	0	0	0.207868	0	0.0521491	0	0	0	0	0.292708	0	0	0	NA	NA
CG11669	2R	4357053	4359154	0.148824	0	0	0.0302794	0.167968	0.227892	0	0.116604	0	1.54028	0.106594	0	0	0.0263882	0.924491	0.840047
CG11670	3R	8867789	8870123	0	0	0	0.102836	0.380305	0.0429984	0	0.264009	0	0.163473	0	0	0	0	NA	NA
CG11671	3R	4113660	4114340	0	0	0	0.174969	0	0.109739	0	0	0	0	1.84786	0	0	0.533695	NA	NA
CG11672	3R	4115127	4116287	0	0	0	0	0	0	0	0	0	0.236723	0	0	0	0	NA	NA
CG11674	X	14118675	14119917	197.34	218.475	206.482	250.363	243.077	241.978	277.248	222.505	278.637	213.337	304.133	286.002	249.742	312.02	0.678171	0.964859
CG11679	X	15631521	15632942	19.7001	31.0528	34.7561	25.8515	24.0427	28.29	53.7201	20.6786	27.4959	22.0108	24.5745	30.2862	35.1799	34.73	0.532081	0.984913
CG11686	3R	9086078	9087949	1.92261	8.05836	4.92309	2.21663	3.25489	2.28982	13.7829	1.50637	1.03859	1.24365	4.59019	3.16188	4.48481	3.29537	0.406145	0.91902
CG11693	3R	4134699	4135656	0	0	0	0	0	0.142879	0	0	0	0	0	0	0	0	NA	NA
CG11694	3R	4136924	4137807	0	0	0	0	0	0	0	0	0	0	0	0	0	0	NA	NA
CG11695	X	11470915	11472839	18.0821	9.73092	6.8595	16.8656	14.8652	14.3951	14.2697	15.2751	15.9181	13.5737	18.4408	18.2647	22.2181	16.4663	0.602444	1
CG11696	X	11467833	11470183	26.875	31.4571	25.6875	29.4563	29.6332	27.9096	28.633	31.0513	30.9089	33.6469	38.6756	40.1373	38.4232	37.2217	0.0749466	0.91902
CG11697	X	11466739	11467673	0	0	0	0	0	0.0731986	0	0	0	0	0	0	0	0	NA	NA
CG11698	3R	4137944	4138819	0	0	0	0	0	0	0	0	0	0	0	0	0	0	NA	NA
CG11699	X	11464656	11465445	47.5817	51.6593	46.6961	52.2853	64.8215	69.1164	81.5198	43.357	47.5572	52.4725	49.5439	70.9697	43.028	74.1101	0.524622	0.945507
CG11703	3R	15052624	15053902	0	0	0	0	0	0	0	0	0	0	0	0	0	0	NA	NA
CG11710	X	20298561	20300626	36.0582	38.7217	35.605	33.5649	33.2488	33.5221	25.0611	37.792	25.9714	29.7271	35.6732	38.7585	38.116	36.829	0.839476	0.719737
CG11714	3L	11514110	11515813	0	0	0	0	0	0	0	0	0	0	0	0	0	0	NA	NA
CG1172	3R	1219649	1222910	63.9403	52.4271	51.1649	65.0187	64.3475	49.6352	76.1575	63.5611	57.8551	61.6954	66.7871	78.1268	68.6719	73.3858	0.85794	1
CG11722	3R	5870317	5871245	28.7145	39.0214	23.2912	23.4414	25.7656	30.952	46.9874	22.9171	25.435	21.5736	32.7022	25.6282	24.962	29.2836	0.322676	0.964859
CG11723	2L	2145496	2147287	34.4399	16.8518	22.7453	34.8768	37.0234	30.9821	31.0014	34.7981	27.5277	32.3579	38.9544	38.9234	22.538	42.083	0.776502	0.91902
CG11726	3L	11387789	11388773	0	0	0	0	0	0	0	0	0	0	0	0	0	0	NA	NA
CG11727	X	11326944	11348335	24.4966	19.3034	34.1376	29.7099	32.539	28.3443	26.3286	28.0272	20.2363	26.1799	26.6208	36.7381	52.6019	37.4052	0.728042	0.91902
CG11737	3R	4343585	4347103	32.151	25.2669	18.813	28.3119	32.2471	28.1098	31.7367	32.3736	27.0695	30.4238	42.188	39.6174	33.1045	29.3277	0.601548	1
CG11739	3R	204385	206932	35.8162	39.4673	31.0349	31.4878	31.3917	33.0337	34.5317	37.7408	37.5204	38.6466	43.8496	41.4458	36.971	40.7763	0.444946	0.91902
CG11741	3R	4354141	4354599	0	0	0	0	0	0	0	0	0	0	0	0	0	0	NA	NA
CG11750	X	11253269	11254962	60.426	71.0117	52.4897	42.0078	45.7138	54.5427	59.4595	58.9542	86.1854	68.109	39.9778	28.8886	34.5664	35.4709	0.289121	0.26153
CG11752	X	11244031	11244527	76.9624	106.621	136.913	62.5246	48.4602	82.8404	123.413	48.6634	72.6466	56.5959	55.3173	59.788	42.8347	65.4067	0.0337883	0.945818
CG11753	3R	4478737	4479569	21.0369	10.6779	14.826	18.6127	22.6539	23.4459	26.9798	18.1459	20.643	14.7314	20.4588	24.9955	9.90449	18.9585	0.630805	0.919189
CG11755	3R	4503864	4504677	22.5707	19.0586	21.515	21.9219	21.9412	24.471	36.9083	21.6858	24.0293	20.781	32.3323	21.032	17.6781	24.246	0.70702	0.940414
CG11756	X	11242152	11242899	0	1.80369	0	0.218888	0	0.274568	0	0	0	0	0	0	0.836524	0.127172	NA	0.917124
CG11760	3R	4544919	4545867	0	1.37861	1.40372	0.0743561	0.412473	0.186541	0	0	1.18453	0.1182	0.26176	0.112693	0.852501	0	0.830107	0.949633
CG11762	3R	4551200	4552271	0	0	0	0	0	0	0	0	0	0	0	0	0	0.049478	NA	NA
CG11768	3R	4579759	4593922	0.0997331	0	0	0	0	0	0	0	0	0.0645128	0.0714333	0.0307536	0	0	NA	NA
CG11771	3R	20757738	20760637	39.4001	44.5643	45.2553	48.6154	49.5217	43.3491	55.325	40.6186	41.2438	49.2651	60.0184	57.8694	62.6642	57.1089	0.731159	0.930598
CG11777	2R	6356123	6357148	41.8327	55.4965	36.8526	34.6695	26.4225	41.8236	95.2639	33.3775	45.4032	31.28	27.7634	26.2724	17.0097	28.9893	0.0823746	0.864693
CG11778	2R	4969941	4973222	0.0964649	0.242592	0	0.0196266	0	0	1.64241	0.0755806	0	0.0311994	0.345463	0.237966	0.450042	0.0342087	0.56087	1
CG11779	3R	14974350	14985600	36.7922	30.0249	23.5305	39.0784	34.0214	34.5213	27.2615	34.7994	39.8253	33.526	43.6793	47.7206	57.1619	44.2648	0.0309329	0.91902
CG11781	3R	20850192	20850727	49.4941	60.4764	57.9979	41.3039	53.6517	78.3585	35.0806	41.1887	57.0984	48.8371	46.4654	49.321	45.6595	52.8536	0.509318	1
CG11784	2R	5009629	5010814	35.8524	49.8434	28.1233	30.9758	31.0607	40.5952	40.725	36.5967	37.2345	37.89	44.6672	35.5019	27.681	34.337	0.681147	1
CG11786	3R	20872046	20873131	0	0	0	0	0	0	0	0.274004	0	0	0	0.107838	0	0	NA	NA
CG11788	2R	16162190	16163648	29.0656	33.4077	26.0876	26.5402	21.8697	20.342	43.6782	22.6947	26.2226	21.2564	12.8772	17.5557	23.7651	19.375	0.0452878	0.940414
CG11790	3R	20873421	20875177	61.5988	60.9434	34.8477	48.2366	50.6599	59.0446	75.0963	54.6231	80.8672	55.5983	63.4436	57.2044	40.6564	67.6922	0.972057	0.91902
CG11791	3R	20875513	20878799	12.7078	13.5009	9.39658	7.3279	11.428	7.87388	6.08958	10.2228	16.5194	14.4621	10.3187	9.17823	7.60893	12.5314	0.694129	0.991663
CG11796	3L	20431265	20432968	0.973155	0	0	0.179997	0.698943	0.541882	0	0.415893	0.860229	0.0572263	1.52077	0.709282	0	0.690208	0.970015	0.851143
CG11802	X	11765331	11766811	40.273	45.7465	45.8845	41.6874	39.6314	39.4499	49.9566	43.5374	44.2929	42.5008	55.4867	50.0648	48.5551	48.3012	0.858408	0.930598
CG11807	2R	11089028	11091971	48.2134	39.1349	35.7562	53.6832	43.1246	46.0984	39.22	50.4034	42.7824	48.9376	55.5308	52.0132	44.403	54.2492	0.687345	0.961395
CG11808	2R	11103715	11104575	24.8725	24.9354	5.16399	26.9438	26.5546	29.1655	21.6859	22.9112	22.8776	23.6985	28.4073	27.6729	21.1692	25.2691	0.861267	0.939484
CG11811	3L	10684116	10685701	79.0128	76.0811	74.0047	80.3274	85.4572	86.1387	71.1824	72.6991	91.756	75.9267	106.769	94.3302	80.0324	92.5403	0.813231	0.951665
CG11814	3L	1950305	1964178	6.26337	2.49643	9.169	5.21755	5.84199	3.97513	2.03326	6.75921	2.52802	7.51436	4.97704	5.29121	7.11222	4.20759	0.945617	0.941018
CG11815	3L	1970190	1971309	0	0	0	0	0	0	0	0	0	0	0	0	0	0	NA	NA
CG11816	X	13447095	13448298	0	0	0	0	0	0	0	0	0	0	0	0	0	0	NA	NA
CG11820	3R	20891525	20892440	34.6211	27.9715	34.8992	32.1281	32.8864	29.1861	36.499	25.5301	23.8644	26.6509	31.1929	32.1721	28.5034	27.4993	0.121433	0.949633
CG11825	2R	6307918	6308572	31.0133	14.1292	3.45277	36.945	39.0611	55.1757	42.2909	32.3987	53.1735	28.4926	54.4061	50.3109	44.0354	55.5481	0.348046	0.796728
CG11828	3R	24748765	24750841	0	0	0	0	0	0.0852994	0	0	0	0	0	0	0	0	NA	NA
CG11835	2L	560793	563303	0	0	0	0.08913	0.185411	0	0	0	0	0	0	0	0	0	NA	NA
CG11836	3R	20896852	20898434	24.8988	15.0971	25.7042	19.7829	20.5487	26.1715	29.9844	21.5902	27.7511	23.554	25.9398	30.5896	25.2524	32.3872	0.722348	1
CG11837	3R	24875232	24876443	44.318	56.1917	18.9664	34.3093	33.8568	30.8126	47.1253	49.7152	83.6249	39.2079	36.6056	40.1981	32.828	44.0842	0.769616	0.91421
CG11839	3R	20895686	20896603	38.0199	56.5785	48.2309	54.0062	47.8316	56.1717	91.2695	30.6086	55.3967	30.1212	43.7204	56.8979	34.987	61.229	0.294284	0.985573
CG11841	3R	24876777	24877989	0	0.313048	0	0	0.561976	0	0	0	0	0.402605	0	0.0767696	0	0	NA	NA
CG11842	3R	24878401	24879635	0	0	0	0	0	0	0	0	0	0.0774961	0.171619	0	0	0	NA	NA
CG11843	3R	24880243	24881559	0	0	0	0.104013	0	0.130472	0	0.400548	0	0.0826724	0	0.945848	0.596263	0.13597	NA	1
CG11851	3R	21047314	21049840	44.0037	36.4112	29.2234	46.0468	41.2693	40.4292	41.4162	41.7283	32.7575	47.7093	46.4424	47.4825	39.9989	39.9683	0.922725	0.933543
CG11852	3R	21063346	21064617	0	0	0	0	0	0	0	0	0	0	0	0.319552	0	0.321559	NA	NA
CG11854	3R	21067770	21068985	0.397453	0	0	0.48519	0	0.405742	0	0	0	0.171396	0.189782	0	0	0.046982	NA	NA
CG11857	3R	21084618	21086492	83.4087	69.6717	68.6707	86.9102	74.3767	77.1915	83.8127	83.816	78.3013	79.9503	93.8713	94.0857	93.405	97.6962	0.581641	0.96749
CG11858	3R	21088464	21089014	65.7432	81.6373	56.5804	42.0705	42.796	59.5953	48.4014	51.2963	68.0814	59.4662	33.9973	38.0214	7.63605	47.7891	0.223163	0.930598
CG11859	3R	21091565	21093479	34.9579	39.6282	34.082	49.2114	45.3255	33.5004	38.2492	40.7548	43.1402	34.686	42.8447	54.1573	44.609	49.9402	0.781307	0.992708
CG11864	2L	15612493	15613335	0	0	0	0	0	0	0	0	0	0	0	0	0	0	NA	NA
CG11865	2L	15617001	15617794	0	0	0	0	0	0	0	0	0	0	0	0	0	0	NA	NA
CG11866	2R	6005197	6008956	44.8809	36.2208	27.3496	45.9862	44.6878	36.648	28.9067	48.4355	27.45	43.6169	51.6187	51.9311	50.5846	46.2172	0.568232	0.941235
CG11870	3R	6090027	6125587	5.67611	5.1907	4.53022	5.27932	5.1583	4.45248	1.89364	5.62164	4.14139	4.97496	6.01903	6.72835	7.45137	5.21956	0.666329	0.781835
CG11872	3R	6128611	6133442	0.0310697	0	0	0.101142	0.175332	0	0	0.146059	0	0.0803903	0.0445071	0.0766449	0	0.0550903	0.991323	0.940414
CG11873	3R	24890064	24932424	17.2211	8.8526	22.8899	14.1339	17.0459	12.7863	3.74344	17.3495	8.09554	16.1565	14.4582	17.3676	21.261	13.2655	0.919861	0.892887
CG11874	3R	24934774	24938542	44.9115	37.4733	36.5527	45.4333	43.8581	37.0492	24.9103	47.7463	46.8086	44.6568	64.7539	62.0882	54.5239	57.5936	0.0415243	0.796728
CG11875	3R	21073599	21074828	56.3136	78.5756	48.3762	63.5704	60.8239	65.2767	107.003	47.8224	59.6633	47.0022	51.5238	53.3267	47.4595	60.6405	0.0689112	0.930598
CG11876	3R	24938792	24941919	84.0662	112.06	119.982	94.9597	80.2149	96.6055	126.083	74.4529	98.2693	80.2732	63.6433	67.7507	68.8872	83.8502	0.0134161	0.930598
CG11877	3R	24942112	24944112	19.4524	15.5242	18.1964	20.4167	24.2231	19.1253	13.5077	20.4713	19.3101	22.4263	24.8835	23.8162	24.781	21.1785	0.516411	0.997743
CG11878	3R	21099558	21100960	0	0.750757	0	0	0	0	0	0	0	0.386214	0	0	0	0	NA	NA
CG11880	3R	24949103	24953972	26.9414	25.6961	25.2822	39.8806	39.6501	33.8517	23.7308	29.4442	26.916	32.9977	42.5951	43.9218	39.814	44.1603	0.374174	0.988077
CG11882	3R	24972737	24973894	29.6963	55.7784	31.2369	37.756	39.7746	42.0142	73.3183	31.0873	28.7556	39.4546	37.5973	31.461	39.666	34.9141	0.196194	0.940414
CG11883	2R	6505168	6528718	11.7611	9.69251	14.0405	15.57	16.1889	14.8863	4.91354	18.492	14.6813	17.9141	21.7426	17.4226	17.2394	17.3312	0.23495	0.982975
CG11885	2L	420886	421407	42.9333	37.4985	84.9209	43.5187	53.0986	64.0371	89.8465	29.4084	47.4959	22.1175	37.1955	41.6984	32.3836	49.6869	0.0458819	1
CG11889	3R	21095952	21098989	0	0	0	0	0	0	0	0	0	0.474418	0	0	0	0	NA	NA
CG11892	3R	21107269	21108964	0	1.88295	0	0.304675	0	0.169857	0	0	0	0	0	0	0	0.11801	0.499907	0.923049
CG11893	3R	21115610	21117088	0.189317	0.476098	0	0.308144	0	0.434846	0	0.444991	0.61361	0.551071	0	1.05079	0	0.402817	0.583097	0.96188
CG11897	3R	24983846	24990694	112.044	92.3398	146.347	132.923	130.331	117.26	88.1237	132.628	107.972	119.187	169.344	159.76	190.295	174.304	0.310379	0.655166
CG11898	3R	24991514	24996871	0	0	0	0	0	0	0	0	0	0	0	0	0	0	NA	NA
CG11899	3R	25026173	25027492	108.7	142.971	120.536	102.39	90.8568	98.8368	119.414	114.743	128.249	102.969	79.8101	86.6712	82.7519	89.5139	0.0817979	0.91902
CG11900	3R	25027477	25028247	14.187	11.5428	19.2322	16.4698	14.5991	16.2932	20.1912	14.3848	13.5243	11.741	11.3568	14.282	9.73338	11.8377	0.17582	0.91902
CG11902	3R	21161032	21165810	14.9642	7.33387	14.2561	15.4627	15.4263	13.8629	6.28241	14.8634	12.2209	14.8625	16.9632	20.9462	23.6375	18.0092	0.31431	0.91902
CG11905	3L	16921476	16928632	0	0	0	0	0	0	0	0	0	0	0	0	0	0	NA	NA
CG11906	2R	15168922	15171476	23.2461	22.1239	34.9092	29.0888	27.2227	25.3367	29.5496	27.1146	25.8702	23.8931	32.7155	32.7326	39.9556	34.7512	0.719766	0.91421
CG11909	3R	21170482	21172634	1.15081	3.85878	9.82267	2.44548	2.09259	0.0979009	5.49998	1.3024	0	7.27864	0.183169	0.867442	0.596547	2.44863	0.448925	0.966857
CG11910	3R	21206784	21208522	0	0	0	0	0	0	0	0	0	0	0	0	0	0	NA	NA
CG11911	2L	320278	321246	0	0	0	0	0	0	0	0	0	0.0895048	0	0	0	0	NA	NA
CG11912	2L	318361	319254	0	0	0	0	0	0	0	0	0	0	0	0	0	0	NA	NA
CG11913	3R	21184006	21185756	0	0	0	0	0	0	0	0	0	0	0	0	0	0	NA	NA
CG11919	2R	6767457	6772441	3.07153	1.80476	7.05649	2.63988	2.59188	3.29676	1.18328	3.23872	2.51211	3.50945	2.09716	1.68182	6.42829	2.07667	0.939426	0.940414
CG11920	3R	20900603	20902104	37.908	25.4219	41.8927	55.1525	45.4865	72.5768	51.0139	45.2289	53.4578	44.6539	67.8309	60.6201	55.228	68.0644	0.568899	0.890372
CG11926	2L	4850638	4852640	30.0729	33.0761	25.1224	34.3681	28.4048	28.2687	25.1009	29.8566	31.3384	30.2599	36.7649	29.5954	30.5145	32.6744	0.979203	0.979292
CG11927	2L	4847747	4849499	18.654	22.6867	13.5076	18.6032	19.5867	20.76	14.6607	22.7617	14.3719	18.693	19.0556	20.1324	11.0567	19.9539	0.693987	0.973939
CG11929	2L	4682676	4687235	0	0	0	0	0	0	0	0	0	0	0.50542	0	0	0	NA	NA
CG11943	X	19746248	19753412	37.6685	25.9869	43.4287	26.0212	31.9732	25.1357	13.9547	42.0229	21.4783	35.8056	31.1181	28.5181	42.1226	24.8803	0.884313	0.908724
CG11951	3R	25061085	25064394	0	0	0	0	0	0	0	0	0	0	0	0	0	0	NA	NA
CG11961	2R	15245235	15249878	2.45681	2.1739	1.7475	2.7955	2.25936	1.81137	2.12002	2.70914	2.06447	3.03125	2.41141	2.35691	2.54708	2.646	0.876699	0.953846
CG11964	3R	4768675	4770737	30.7781	40.3133	28.4596	41.8629	40.4464	40.475	37.6676	35.1673	41.3346	29.7712	43.579	47.8049	38.2242	48.6358	0.959491	0.995058
CG11966	3R	4777710	4788683	0	0	0	0.480295	1.04256	0.288139	0	0.0804166	0	0	0.44108	0.158245	0.239419	0.272982	0.861611	0.959313
CG11967	3R	4806642	4808553	22.7256	29.693	21.4563	30.1187	25.3624	32.2072	22.5261	26.2608	25.9243	16.3426	19.4598	21.1404	19.5461	29.985	0.305191	0.949633
CG11970	3R	4810653	4816371	16.7893	10.8678	19.2697	16.4125	20.2384	13.6025	6.54321	18.0192	12.7993	15.6477	23.161	21.6122	29.0832	22.5648	0.391297	0.755687
CG11975	3R	4818978	4820561	26.4722	22.1082	12.8995	30.8288	31.9957	32.2174	23.8989	31.576	21.1302	31.8194	38.6287	29.6668	39.1704	34.293	0.485723	0.932368
CG11977	3R	4823418	4824400	0	0	0	0	0	0	0	0	0	0	0	0	0	0	NA	NA
CG11980	3R	4829739	4831053	112.394	136.969	91.497	131.345	129.663	142.593	139.529	118.942	143.54	118.369	120.054	139.899	94.9701	134.586	0.591257	0.845075
CG11982	3R	4832173	4833752	51.9988	54.6111	34.5364	51.0513	55.8157	48.7535	55.186	51.7075	56.0876	60.1382	53.709	64.608	55.4045	59.8624	0.726403	0.943045
CG11983	3R	4834156	4835996	0.946026	0.79303	2.42243	1.31526	2.49135	2.29367	1.83677	0.123536	0.766561	0.152985	0.677587	1.45858	2.94236	1.8172	0.17582	0.864693
CG11984	3R	4836003	4840631	88.189	68.0666	77.4534	84.2435	105.35	79.7125	63.6068	90.5837	78.1403	87.4813	102.386	110.71	114.565	93.4562	0.418392	0.940414
CG11985	3R	4840693	4841005	88.8651	141.429	95.6373	81.4051	86.2452	102.332	126.95	62.5626	101.575	75.2552	67.0315	76.7794	36.051	70.3348	0.028288	0.949348
CG11986	3R	4841167	4842544	19.5287	22.6873	28.536	28.2448	28.15	27.5203	20.9236	25.6122	29.5841	24.7152	27.6706	23.171	26.7383	27.0992	0.931547	0.908338
CG11997	3R	5003283	5004594	0	0	0	0	0	0	0	0	0	0	0	0	0	0	NA	NA
CG11999	3R	1179438	1180469	70.0823	80.8564	78.5352	67.6464	77.258	90.2995	141.004	66.4024	90.2835	65.3639	80.8655	76.2078	54.6082	94.4197	0.392795	0.930598
CG12001	3R	480549	483707	15.6116	10.0956	6.36348	11.694	11.0754	11.5464	11.5343	13.1804	12.805	17.8063	11.7751	9.03851	20.8096	11.0725	0.749081	0.940414
CG12003	3L	1565391	1567802	0	0	0	0	0	0	0	0	0	0	0	0	0	0	NA	NA
CG12004	3L	1569199	1575621	37.0113	41.7943	36.9198	54.174	46.487	46.2661	28.819	44.9758	41.3456	42.7102	56.9433	49.0306	46.9396	50.35	0.728042	1
CG12006	3L	3811268	3813958	46.2631	39.1324	51.952	52.8226	38.367	46.2198	46.6588	50.9244	50.823	49.3209	54.2688	59.8677	58.3559	66.5366	0.314115	0.939484
CG12007	3R	953809	955665	17.6809	13.6115	22.1751	22.0244	22.9689	17.9759	21.9875	18.433	16.3734	20.2597	18.8148	20.0279	24.9145	20.7296	0.774129	0.931189
CG12009	3L	3294751	3298963	0	0	0	0.050575	0	0	0	0	0	0	0	0	0	0	NA	NA
CG12010	3L	3374307	3376649	8.84741	6.77805	18.0039	15.2828	13.9533	14.0563	10.816	12.1195	12.1541	10.6501	16.2829	17.4892	23.5083	20.134	0.397321	0.940414
CG12011	3L	1694616	1696412	0	0	0	0	0	0	0	0	0	0	0	0	0	0	NA	NA
CG12012	3L	3376756	3377687	34.0968	40.1603	39.7866	39.5161	40.1067	42.1514	48.4744	33.3655	51.2935	42.1571	41.4241	48.622	24.163	57.3455	0.972534	0.949633
CG12014	3L	3378267	3380083	0	0	0	0	0	0.0417894	0	0	0	0	0	0.35344	0	0	NA	NA
CG12016	3L	3319556	3322489	20.0567	13.0446	14.1676	28.9166	21.2707	14.1501	38.2182	17.0691	13.0762	23.1887	34.7578	18.2696	27.1571	21.5216	0.935481	0.949348
CG12017	3L	3280246	3290893	0	0	0	0	0	0	0	0	0	0	0	0	0	0	NA	NA
CG12018	3L	1775632	1777024	59.7541	62.9154	39.9152	55.2469	61.1419	55.303	44.3198	56.9953	54.2661	55.6442	65.6107	58.6893	63.7453	57.7698	0.974981	0.943045
CG12020	3L	1797304	1798610	0	0	0	0	0	0	0	0	0	0	0	0	0	0	NA	NA
CG12022	3L	1803118	1806819	8.92622	8.85781	10.0076	9.32598	8.98533	9.4818	7.43675	11.8704	12.9801	9.26955	14.7911	11.8729	13.7312	11.5838	0.108133	0.940414
CG12024	3L	1857166	1859047	50.5593	46.2692	48.0542	51.2089	48.4247	44.1008	48.5378	47.7436	39.3579	48.4616	67.2599	56.8244	48.7546	60.6002	0.871144	0.807806
CG12025	3L	1865431	1867863	47.5276	24.7963	22.1274	49.6793	58.0178	43.8253	28.7903	47.2203	44.8851	49.9492	72.2091	65.2497	36.697	60.8959	0.295648	0.941831
CG12026	3L	1885658	1891470	1.70162	1.22265	0	2.14319	1.7376	1.48895	3.77576	4.95197	7.87893	14.3615	2.08933	1.04942	0.75606	1.89651	0.387397	0.0160668
CG12027	3L	5011507	5012114	0	0	0	0	0	0	0	0	0	0	0	0	0	0	NA	NA
CG12029	3L	3626873	3653443	0	0	0.342404	0	0.0503066	0	0	0.139692	0.433407	0.201825	0	0	0	0	0.880058	0.941018
CG12030	3L	648516	651313	16.398	15.9329	13.7419	16.8938	16.1519	14.305	22.8429	14.3662	21.5011	20.0088	14.3075	14.1121	19.4733	16.3616	0.818685	0.851143
CG12034	3L	3219123	3220925	46.4424	50.2511	41.3729	51.9621	53.4738	56.4549	67.0073	46.8455	42.2492	45.7438	61.944	63.3972	69.5529	61.8094	0.913251	0.940414
CG12035	3L	1724389	1725647	0	0	0	0	0	0	0	0	0	0	0	0	0	0	NA	NA
CG12038	3L	993987	995703	0	0	1.41823	0.488311	0.312553	0.659645	0	0.43395	0	0.238844	0	0.0569291	0	0.294617	0.604344	0.961395
CG12042	2R	3554752	3556534	38.7093	37.4266	40.4179	42.5441	44.028	39.5933	51.9976	37.4546	35.0811	33.9367	33.9164	41.302	39.2744	40.5153	0.0954613	0.940414
CG12050	2L	21094960	21102392	31.7035	24.2908	40.3911	39.0983	41.0567	29.5616	25.9666	35.8255	36.6087	34.2884	33.1407	38.2395	43.6092	36.3113	0.857886	0.975722
CG12054	3R	27046425	27055127	43.7098	32.4387	36.6299	41.7541	41.6049	35.8063	28.3767	48.2329	43.0959	44.4869	48.9527	46.5237	44.4919	51.7371	0.0994327	0.982442
CG12056	X	9086701	9087660	10.6148	7.37605	10.7291	8.69547	8.98516	7.91323	9.51194	5.25265	4.97958	6.23379	6.00219	6.11563	14.9868	8.12285	0.267075	0.910934
CG12057	X	9085705	9086582	0.458181	0	0	0	0	0	0	0	0.990032	8.99008	0	0	0	0	0.750388	0.945818
CG12063	3R	27324960	27332716	0	0	0	0	0	0	0	0.0620418	0.256653	0.0512212	0	0	0	0	NA	NA
CG12065	X	8468336	8482561	11.4889	12.6405	8.45793	11.6486	15.8843	11.3864	4.89025	11.5521	6.98206	14.5537	10.629	8.35488	14.0699	11.6965	0.89108	0.997743
CG12068	3R	25620357	25621420	0	0	0	0.594775	0	0.13565	0	0.208222	0	0.085953	0.190347	0	0	0	NA	NA
CG12069	3R	26519293	26521220	0	0	0	0	0	0	0	0.116475	0	0.0480803	0	0	0.346772	0.184513	NA	NA
CG12071	3R	26702805	26706597	0.0521986	0	0	0.0212405	0.0589133	0	0	0	0	0.0675297	0.149548	0	0	0	NA	NA
CG12075	X	8758145	8766168	5.5809	6.35368	4.92447	5.24775	3.575	2.81015	0	7.68169	1.09999	11.757	1.89061	1.58138	3.51849	2.38029	0.920469	0.954153
CG12077	3L	3318027	3319232	20.4009	25.9577	17.724	18.1347	16.9948	19.2768	17.6284	14.8424	15.7436	13.4321	21.2222	22.0927	17.5624	24.5892	0.643074	0.278666
CG12078	3L	3243273	3244263	0	0	0	0	0	0	0	0	0	0	0	0	0	0	NA	NA
CG12079	3L	3158489	3159573	109.399	152.729	129.947	110.078	99.529	122.934	206.504	106.247	134.823	110.319	93.1542	96.8845	93.7972	111.667	0.145284	0.91902
CG1208	3R	1657349	1664504	0.180029	1.35822	0	0	0	0.0306306	0	0	0	0.62108	0	0	0	0	0.853744	1
CG12081	X	8482856	8484743	27.3278	30.8814	27.8088	29.23	30.042	28.26	35.2381	25.5824	36.35	33.1503	31.9275	33.6632	32.1217	29.9291	0.957735	0.940414
CG12082	3L	3145404	3148358	82.37	73.8162	79.974	78.6263	80.3999	77.7406	68.4133	84.8914	55.4573	79.7506	70.907	76.6889	84.7719	75.752	0.380316	0.988077
CG12084	3L	1491369	1496667	43.873	28.7779	37.6278	45.6368	43.7501	37.7831	31.8605	44.7301	32.5734	45.4782	43.0679	49.6093	58.7059	54.1924	0.410224	0.949633
CG12090	3L	1523411	1534034	5.7928	6.56581	7.93891	8.75368	6.72214	7.53777	7.35995	9.24783	5.81777	8.30343	8.80459	8.18493	12.9417	8.17848	0.545135	0.992708
CG12091	3L	1534928	1536831	77.7044	91.1573	90.8352	82.3703	84.6814	80.1512	93.7247	84.2637	95.586	76.9431	87.8186	94.7147	96.8684	99.9897	0.924491	0.949633
CG12093	3L	2772559	2774001	39.871	26.3727	31.107	33.8848	30.3515	29.4669	41.4972	27.985	29.9515	33.313	30.0447	35.2188	26.1579	33.3228	0.419333	0.985126
CG12096	X	13053738	13055732	25.1572	32.6759	19.1132	25.6203	23.1671	29.1743	22.4197	25.4507	16.8007	23.6943	25.9391	24.7216	20.3135	26.9601	0.371117	0.949633
CG12099	3L	1555362	1558454	10.743	8.00067	10.2715	42.1765	45.7417	39.6319	32.8056	15.5338	14.7948	16.8211	29.5235	37.1932	37.4285	39.9775	0.85794	0.0132981
CG12104	3L	1600941	1602718	48.6166	42.5858	42.8019	42.2776	40.9371	45.5039	69.5091	45.0248	49.5743	42.6843	48.8282	53.2278	34.1494	44.1282	0.592396	0.940414
CG12105	3L	1610694	1616602	0	0	0	0	0	0	0	0	0	0	0	0	0.105769	0	NA	NA
CG12106	X	9087974	9089382	19.4335	13.5337	9.9524	21.2497	12.8226	15.1589	31.4353	17.4906	14.5356	14.3112	16.703	14.9351	16.7379	16.7872	0.538301	0.91902
CG12107	2R	3561950	3562867	124.228	158.135	146.615	105.886	112.898	128.559	143.542	114.023	153.547	106.041	97.3996	120.543	101.762	122.736	0.223382	1
CG12111	X	8464284	8464968	0	0	0	0.0881925	0	0	0	0	0	0	0	0	0	0	NA	NA
CG12112	X	8452909	8454225	78.4019	94.8208	63.4458	32.4388	30.3964	38.6133	39.2577	73.5262	139.666	76.4203	28.8062	30.8566	20.1035	32.4299	0.68653	0.752729
CG12115	X	9083355	9084614	0	0	0	0	0	0	0	0	0	0	0	0	0	0	NA	NA
CG12116	X	8361475	8363040	0	0	0	0	0	0	0	0	0	0	0	0	0	0	NA	NA
CG12118	X	9088774	9090494	26.1447	26.8056	33.9885	24.9601	28.0325	29.1537	30.6372	23.1632	36.5034	24.8474	21.0308	25.4262	27.2096	30.7031	0.491918	0.953846
CG12119	X	9100152	9104580	0	1.14072	0	0	0.146271	0.0330757	0	0	0.630086	0	0.371301	0.0399633	0	0	0.96601	0.946261
CG12121	X	9122819	9126406	32.2854	24.1413	32.0017	34.9903	39.1472	32.404	27.1052	36.0456	23.4823	35.1191	39.6324	38.7608	44.9967	39.0846	0.637577	0.966118
CG12123	X	8335279	8336374	53.6025	54.57	45.6418	42.362	53.2088	44.3696	39.8156	43.3133	63.2146	48.7928	39.0401	37.9166	16.2699	43.7429	0.290433	0.878562
CG12125	X	8327949	8330833	42.2846	33.452	33.1911	38.7586	42.5735	40.7132	39.327	46.1007	43.4287	43.9327	54.9392	55.8678	63.8699	54.1786	0.00534824	0.91902
CG12126	2R	4150178	4150783	0	0	0	0	0	0	0	0	0	0	0	0	0	0	NA	NA
CG12128	2R	5914345	5918173	29.9269	30.4265	26.7892	33.6806	29.8407	28.4259	43.9414	30.2786	36.3312	30.0618	36.753	34.6525	35.6934	36.3687	0.979563	0.949273
CG12129	2R	5920798	5922203	71.0995	93.5815	59.3135	93.7329	83.2714	100.225	97.2506	72.259	103.232	76.3048	103.385	93.5166	67.0411	89.3693	0.768404	0.916223
CG1213	3R	1666907	1672290	0	1.90403	0.528739	0.868239	0.621465	0.281058	0	0	0	3.73988	0	0.382033	0	0.439352	0.947047	0.949348
CG12130	2R	5847053	5851358	32.863	28.9256	23.3325	38.1724	38.3829	35.2003	36.5877	34.4871	33.407	30.7913	38.8019	48.457	45.0659	41.7248	0.578816	1
CG12133	2R	5854736	5855941	0	0	0	0	0	0	0	0	0	0	0	0	0	0	NA	NA
CG12134	2R	5858653	5860295	24.9292	34.0027	23.3699	30.2947	32.2372	30.1507	36.3485	21.9819	28.4854	25.8555	30.9897	36.325	29.5686	34.6427	0.604799	0.964859
CG12140	2R	5798397	5800993	48.6266	44.0821	38.4729	44.8109	37.3328	45.1522	29.4324	44.4414	35.2966	41.4368	37.4563	32.7902	38.5797	38.8664	0.227639	0.988077
CG12147	3R	1251090	1252979	0	0	0	0	0	0	0	0	0	0	0	0	0	0	NA	NA
CG12155	X	7622791	7625762	23.7542	26.4803	23.3847	22.9059	27.7673	23.7401	19.0503	22.5996	20.8654	23.7261	30.2388	29.0838	29.3351	28.6338	0.856292	0.68134
CG12158	2R	5250075	5250411	0	0	0	0	0	0	0	0	0	0	0	0.878767	0	0	NA	NA
CG12159	2R	3802533	3803968	36.9596	62.0885	42.0201	42.6519	39.2111	37.8058	46.8974	37.5295	66.6048	39.6864	34.7314	39.8433	40.6933	47.394	0.693181	0.979387
CG12162	3R	1293514	1295288	27.3531	35.7131	36.5702	32.1436	26.9559	30.7654	39.1891	32.3682	30.0752	31.2115	33.8662	35.3804	44.4194	36.1678	0.971412	0.940414
CG12163	3R	1063372	1077468	82.0857	90.6426	68.9523	80.0134	81.5696	71.4535	65.4307	85.1938	69.0386	75.961	71.5515	84.7552	100.459	77.9443	0.812059	0.91902
CG12164	2R	3198912	3200855	0	0	0	0.195211	0.108289	0	0	0	0	0	0	0	0	0	NA	NA
CG12170	3R	1462958	1464379	22.3393	21.8081	23.8948	18.5256	23.1917	25.4995	32.4348	16.6905	19.8581	14.5722	19.0385	16.2767	22.4272	20.9583	0.0573814	1
CG12171	3R	1459345	1460362	62.5587	65.9106	46.5394	70.5806	65.4036	62.25	74.3522	60.2626	61.0427	56.3122	48.2976	55.5567	41.7818	71.2249	0.189848	0.864693
CG12173	3R	1081165	1082423	58.741	85.8238	85.8404	72.7526	48.2317	69.8319	107.171	50.8746	61.6689	51.9649	44.5605	52.617	40.8605	56.2275	0.0144049	0.949633
CG12177	X	13571931	13574429	41.4528	93.7845	27.963	35.0053	38.233	17.7839	27.1605	38.9974	17.8178	66.2179	8.83261	6.04755	11.4371	10.4587	0.0112324	0.543716
CG12179	X	4525084	4530028	15.97	12.8114	22.4253	27.6242	29.2329	19.9405	15.4392	22.1996	16.79	16.458	26.1156	30.5176	30.9771	28.8951	0.618728	0.959111
CG1218	3R	1617607	1619105	75.2862	73.0794	41.8988	69.8934	82.1452	80.7357	60.093	73.979	64.9165	70.2726	66.3475	67.6052	73.8347	72.802	0.614049	0.91902
CG12182	3L	2596966	2599541	4.25394	0.867398	1.7664	3.90644	4.02259	3.9612	1.23632	3.42305	0.931608	2.00798	5.1879	4.36065	3.21828	2.99671	0.992849	0.964859
CG12184	X	4521412	4524969	0.447557	0.920886	0.312553	0.248343	0.459208	0.477658	1.02087	0.127514	0.131874	0.342141	0	0.250924	0.189819	0.202	0.119178	0.984913
CG12187	3L	2670602	2689687	0	0	0	0	0	0.0158441	0	0	0	0	0	0	0	0	NA	NA
CG12194	2L	4839218	4841465	0.871056	0.168504	0	0.763424	1.43685	0.273607	0	1.15496	1.08587	1.04021	0.575898	0.371904	0.312598	0.855407	0.835607	0.91421
CG12200	X	19369159	19370088	0	0	0	0	0	0	0	0	0	0	0	0	0	0	NA	NA
CG12201	3R	7797415	7798627	0	0	0	0	0	0.124872	0	0	0	0	0	0	0	0	NA	NA
CG12203	X	19386455	19387373	78.2051	95.489	80.2802	75.0568	70.5729	76.191	125.176	79.6971	72.2608	78.754	66.119	68.7472	68.2577	71.7115	0.155563	0.929068
CG12204	X	19387322	19388434	39.0261	39.9846	41.6382	16.0764	24.4702	20.8422	21.5873	30.3884	25.7667	32.1786	16.2192	19.4625	21.3539	19.8197	0.120918	0.926963
CG12206	X	3359769	3368553	0	0	0	0.0199791	0	0	0	0.307753	0.159138	0.539916	0	0	0	0	0.693987	0.891662
CG12207	3R	10114793	10127995	36.2621	25.636	37.4013	40.6348	43.3881	36.5783	26.9955	38.6237	26.6297	43.3695	48.8211	46.9789	31.4689	45.4126	0.725447	1
CG12209	2R	6133575	6134977	0	0	0	0	0	0	0	0	0	0	0	0	0	0	NA	NA
CG12213	3R	7791011	7793236	33.3255	43.432	37.344	37.4806	38.984	36.4365	37.7158	36.8856	33.5859	35.3762	34.4523	39.7241	47.4482	40.1494	0.637577	0.945507
CG12214	2R	6043874	6046385	2.6671	6.57313	3.6879	0.499231	1.92652	0.816815	2.5812	3.17631	3.97649	2.07027	1.06976	1.51326	6.71917	0.491824	0.976768	0.91902
CG12219	X	6193083	6195303	29.6461	37.949	19.4911	26.8168	33.6104	30.3666	26.566	27.413	32.6787	30.4927	43.1373	34.7547	44.234	30.9003	0.694129	0.91902
CG12224	3R	7806553	7807743	0	0	0	0.565064	1.13984	0.451058	0	0	0	0.163319	0.180839	0.0778549	0	2.55178	0.940941	0.984913
CG12229	3L	17427571	17429531	0	0	0	0	0	0	0	0	0	0	0	0	0	0	NA	NA
CG12231	X	19425064	19425775	0	0	0	0	0	0	0	0	0	0	0	0.23236	0	0	NA	NA
CG12236	X	5802157	5807112	34.1963	28.8771	36.5004	28.372	31.5668	28.0562	22.7729	34.4078	31.9676	34.8332	33.7229	38.6936	41.8156	36.3677	0.573576	0.816355
CG12237	X	19535222	19536899	60.1419	94.0018	71.7855	62.7906	62.019	73.8303	111.079	66.5832	63.6826	70.6765	72.1944	68.8614	73.0335	68.9399	0.372417	1
CG12239	X	5686179	5688576	0	0	0	0.116659	0	0.0585338	0	0	0	0	0	0	0	0	NA	NA
CG12241	3R	11044983	11048093	22.0239	16.2768	16.5733	22.2219	22.625	19.4549	17.0775	20.6366	16.6076	19.7704	19.3802	18.7938	23.9049	20.7528	0.650075	0.951665
CG12253	2L	10987816	10989241	29.7527	25.215	25.9534	32.551	33.334	42.5558	32.4235	30.0571	38.8561	31.3006	41.5276	36.4964	33.0492	37.7208	0.875048	0.917124
CG12256	3R	8051003	8052061	0	0	0	0	0	0	0	0	0	0	0	0	0	0	NA	NA
CG12259	3R	23745551	23746793	28.7942	33.6297	28.9955	32.3858	27.3861	27.413	60.1095	21.6309	22.7201	21.0672	24.5631	24.6748	26.1626	27.7268	0.0413212	0.981277
CG12262	3L	7712460	7714585	331.787	363.778	280.616	290.173	281.78	275.012	286.322	296.683	273.89	321.986	177.575	184.518	251.149	185.645	0.0039535	0.50379
CG12263	2R	14313934	14317838	16.4018	9.01997	12.0544	17.1491	16.3189	14.6842	10.1109	17.0954	13.5628	17.5215	14.611	16.8895	14.6416	16.5219	0.73666	0.91421
CG12264	2L	11999653	12001244	49.0158	58.0076	52.3524	49.9522	54.0391	54.1856	45.4109	51.8899	76.1779	51.6566	53.6935	56.3626	55.0289	71.9144	0.720882	1
CG12267	3R	8286135	8288140	10.0062	3.56654	4.842	12.4074	12.5383	14.3572	10.7317	8.0251	11.2363	8.25635	14.7853	16.375	6.24883	13.8864	0.806057	0.91902
CG12268	3R	19769349	19774141	0	0	0	0	0.0854076	0	0	0	0	0.0489495	0	0	0	0	NA	NA
CG12269	3R	14804022	14804531	0.617242	0	0	1.13025	0.696642	1.57529	2.76557	0.483611	1.0003	0.199633	0	0.570996	1.43982	0.984999	0.765335	0.865187
CG1227	3R	3073872	3075457	38.8924	30.535	16.0314	36.0137	25.1595	32.4891	30.9415	35.5262	40.5843	31.9073	29.8947	30.9473	31.4212	31.0828	0.954974	0.908338
CG12272	3L	16115121	16119152	8.57876	9.41091	9.49193	9.94098	8.36742	8.27113	8.47835	6.91511	5.26356	7.03356	7.28236	9.14436	8.56456	8.76362	0.102126	0.874441
CG12278	3R	16869814	16870627	0	0	0	0	0	0	0	0	0	0	0	0	0	0	NA	NA
CG12279	3R	8530815	8531541	33.1516	36.3697	44.4386	33.2269	35.1561	42.7013	51.0408	31.3785	19.4709	33.5337	7.01186	13.5844	20.7602	15.7803	0.00255898	0.26153
CG12288	2L	16900534	16902189	49.1032	34.2772	16.7796	48.1034	42.5016	37.417	48.0729	46.2765	65.9831	47.9265	34.5441	44.9392	27.3106	65.0669	0.761025	0.78805
CG12289	3L	11450175	11451570	0	0	0	0	0	0	0	0	0	0	0	0	0	0	NA	NA
CG12290	3R	22055973	22059051	0.0870315	0.218869	1.33713	0.619755	1.76809	0.26654	0	0.818274	0	0.197039	0.0623359	0.134185	0	0.432088	0.439354	0.9401
CG12299	2L	10737344	10740762	30.6326	13.6364	20.5163	26.8728	28.8185	25.612	22.2646	24.3495	20.1982	24.4217	34.2004	33.8901	37.7573	30.6375	0.581641	0.919697
CG12301	3L	15573941	15576473	44.6291	40.8621	37.8618	48.7067	45.2353	34.8887	44.7487	49.9893	44.9402	43.7232	29.0947	34.1706	37.1443	40.3923	0.338156	0.427632
CG12304	3L	15576742	15578447	69.3689	78.8411	82.6735	68.4976	66.9379	78.936	103.568	63.0578	94.4089	65.0751	76.748	89.6741	48.026	85.6638	0.612748	0.979387
CG12307	2L	11651330	11652010	0	0	0	0	0	0	0	0	0	0	0	0	0	0	NA	NA
CG12309	2R	6612774	6614783	0	0	0	0	0	0	0	0	0	0	0	0	0	0	NA	NA
CG1231	3L	356421	357664	0	1.35495	0	0	0.243236	0	0	0	0	0.278811	0	0	0	0.229278	NA	0.956691
CG12310	3L	15043362	15043905	0	0	0	0	0	0	0	0	0	0	0	0	0	0	NA	NA
CG12316	3L	15124607	15130029	44.7084	36.4005	38.0822	44.2549	43.6211	35.9097	31.4803	40.4238	41.0622	36.8376	47.6497	50.106	58.962	51.9373	0.477796	0.612901
CG12320	3R	14077219	14078450	6.20201	8.48256	6.68676	10.0062	12.6488	10.219	7.41019	8.86608	5.99528	5.06753	7.79325	8.52211	11.6753	8.87468	0.49611	0.973229
CG12321	3R	14013526	14014384	76.9618	127.198	121.121	96.8095	88.9762	107.252	160.314	75.5888	87.5342	78.3603	63.5094	55.9359	56.0793	67.2623	0.00149454	0.840047
CG12325	2R	6711104	6715149	19.4559	13.2012	21.4426	19.7499	19.1844	17.246	12.7679	22.3923	14.5835	19.6457	22.7976	19.27	24.49	18.2608	0.729008	0.96188
CG1233	3L	361477	365681	15.9093	7.30456	11.1564	11.7521	15.2364	9.99061	5.67889	13.0339	8.87943	12.9812	13.0025	14.9819	14.9368	16.0241	0.657918	0.91902
CG12333	3R	14226090	14228435	1.91522	2.33053	3.79677	2.01118	1.53403	1.89209	5.42551	3.00116	4.60561	3.07718	3.18603	3.12432	6.91753	3.41781	0.534082	1
CG12338	2R	6617079	6618419	3.57177	14.3718	9.146	5.95899	6.04686	4.31475	0	2.98506	3.08714	3.00354	2.89937	3.89157	2.22181	3.67324	0.298507	0.908338
CG1234	3R	3069895	3072717	21.0292	14.8382	17.0454	34.6595	36.6545	31.8413	21.4202	25.2086	25.3351	27.8581	49.7012	49.917	40.2316	44.5659	0.00452926	0.985126
CG12340	2R	6687923	6696430	34.6169	32.6019	27.4723	54.287	50.6112	40.7866	44.1646	38.3086	23.7259	35.5852	37.4615	52.5537	53.5726	47.8654	0.728731	0.966118
CG12341	2R	6699620	6700835	21.4583	20.0189	11.5211	20.421	19.401	20.7281	8.06374	22.2361	22.8095	18.6565	19.6663	20.3486	17.2233	17.224	0.950916	0.964859
CG12343	2R	6709742	6710826	32.1262	22.0624	29.425	34.3409	43.3711	42.9504	29.4528	36.0139	32.84	37.6455	34.3383	41.0734	28.823	37.5959	0.989852	0.752949
CG12344	2R	6714933	6721741	0.0470962	0	0	0.153314	0	0.192314	0	0	0	0.0609287	0.13493	0	0	0.0334028	0.873579	0.969554
CG12347	3R	13732166	13732880	0	0	0	0	0	0	0	0	0	0	0	0	0	0	NA	NA
CG12355	3L	15486063	15488649	0	0	0	0.419064	0.27349	0.371058	3.36571	0	0.981748	0	0.433899	0.635129	0	0.601523	NA	0.642731
CG1236	3R	1562465	1563996	62.1378	73.387	29.7009	64.7293	59.8452	66.206	57.7443	56.1142	67.4317	59.3087	72.66	64.8343	55.8315	72.9948	0.989373	0.984913
CG12360	3R	8852746	8856372	31.6426	46.7008	23.7757	37.1197	36.5404	33.8823	41.6021	34.141	36.6944	35.7205	41.5358	46.6642	35.7185	45.2315	0.96089	0.976581
CG12362	3L	10405915	10407877	0	0	0	0	0	0	0	0	0	0.0883187	0	0	0	0	NA	NA
CG12370	2R	8361948	8375491	3.61449	4.95808	5.04839	3.04187	1.52979	2.26424	5.59457	1.67343	2.3963	2.33805	2.35351	1.84916	1.91623	1.82072	0.0511703	0.945818
CG12374	2R	8649616	8651330	15.7256	0	0	0.297627	0.412755	0.793342	0	0.143268	0	6.91943	0.130969	0.056385	0	2.49653	NA	NA
CG12375	2L	8125667	8126876	34.0963	31.8988	34.8637	36.7457	33.6228	39.0247	25.8613	37.7469	41.1121	31.6152	46.0088	44.3522	47.2327	45.1053	0.352071	0.91902
CG12376	2R	4589339	4592007	0	0	0	0	0	0	0	0	0	0	0	0	0	0	NA	NA
CG12377	3L	22496093	22498333	0	0	0	0	0	0	0	0	0	0	0	0	0	0	NA	NA
CG12379	X	15627247	15627972	0.707438	1.77908	3.62298	4.70184	5.85523	7.82374	9.72039	1.47808	3.05725	3.3558	5.74259	2.90859	3.30044	3.26136	0.624079	0.752949
CG12384	2R	7245404	7246658	121.25	112.28	113.164	123.3	128.15	184.743	146.63	144.542	165.278	145.574	156.158	149.973	112.077	155.436	0.886203	0.730277
CG1239	3R	1559262	1560424	56.5618	64.8655	51.2954	66.3839	59.4046	63.8898	56.0824	54.1645	65.3528	50.4769	73.3345	67.6659	61.6942	66.0712	0.890696	0.952516
CG12391	2R	7035101	7037561	140.608	142.777	121.076	114.523	115.53	105.132	97.195	143.053	123.226	129.102	101.235	133.713	122.552	132.78	0.897108	0.91902
CG12393	2L	6047998	6050474	22.4355	22.8051	17.0283	22.8235	24.7151	18.1376	21.4289	27.578	24.8198	24.1151	24.9219	20.9617	16.9226	22.3916	0.954974	0.878562
CG12395	X	15955934	15956888	0	0	0	0.457048	0.950764	2.07826	3.52277	0	0	0	0.201122	0.519523	0.655014	0.547681	0.31078	0.961395
CG12398	X	14805875	14807830	0	0	0	0.0573112	0	0	0	0.331053	0	0	0	0	0	0	NA	NA
CG1240	3L	2766995	2768399	220.55	270.485	213.521	209.324	224.484	219.136	311.706	226.457	262.11	209.501	229.667	283.028	197.801	265.851	0.692836	0.996731
CG12400	2L	3145124	3145719	97.0423	164.401	136.148	90.6807	89.5223	118.642	149.446	86.0492	106.413	97.1653	91.981	94.7886	24.3989	106.744	0.164592	0.99013
CG12402	3R	9930594	9933878	0	0	0	0	0	0	0	0	0	0	0	0	0	0	NA	NA
CG12404	2L	12993747	13000631	39.011	43.0777	29.7132	41.4169	43.4057	47.8347	36.4434	46.9302	46.2068	40.6754	50.5004	47.436	44.3399	47.4205	0.722768	0.945858
CG12413	3R	24367995	24370524	7.29503	6.61649	5.97144	6.10726	6.74872	6.22632	4.3938	5.62198	4.65138	7.5037	6.59553	7.26473	7.81104	5.85254	0.919522	0.939484
CG12419	3R	5807502	5807898	0	0	0	0	0	0	0	0	0	0	0	0	0	0	NA	NA
CG12420	3R	6048434	6049467	0	0	0	0	0	0	0	0	0	0	0	0	0	0	NA	NA
CG12424	2R	10850818	10868089	0.899691	1.06058	0.863917	1.71609	1.80873	1.00456	0.403109	1.32171	0.820143	2.40062	1.00687	1.19641	0.918174	1.11668	0.977086	0.935718
CG12426	3R	23697222	23698112	0	0	0	0	0	0	0	0	0	0	0	0	0	0	NA	NA
CG12428	3R	23529100	23532468	35.9195	27.6839	24.9314	26.3413	26.7792	25.677	24.5239	35.8059	31.8418	35.2066	25.1931	23.748	24.9626	28.3687	0.858408	0.841239
CG12432	X	17426860	17428651	0	0	0	0	0	0	0	0	0	0	0	0.0952758	0	0	NA	NA
CG12433	X	16916336	16917978	0	0	0	0	0	0	0	0	0	0	0	0	0	0	NA	NA
CG12436	3L	16522606	16523733	0	0	0	0	0	0	0	0	0	0	0	0	0	0	NA	NA
CG12438	2L	8752304	8753209	0	0	0	0	0	0	0	0	0	0	0	0	0	0	NA	NA
CG12439	2L	9077120	9077988	0	0	0	0	0	0	0	0	0	0	0	0	0	0	NA	NA
CG12442	2R	8587585	8588356	0	0	0	0	0	0	0	0	0	0	0.536699	0	0	0	NA	NA
CG12446	X	22211122	22213771	0	0	0	0.0205749	0.171202	0	0	0	0	0	0.217293	0.311831	0	0.304825	NA	0.942464
CG12448	2L	15941440	15942854	0	0	0	0	0	0	0	0	0	0	0	0	0	0	NA	NA
CG12455	2L	16231476	16241432	0.023278	0	0	0	0	0	0	0.10943	0.150896	0	0	0.0574238	0	0	NA	NA
CG1246	3L	2648049	2650205	0	0.402918	0	0.162987	0	0.0817792	0	0	0	0.466367	0.229509	0	0	0.113634	0.920469	0.976581
CG12460	3L	24527188	24528567	0	0	0	0	0	0	0	0.227151	0	0	0	0	0	0.0514057	NA	NA
CG12464	2R	9496177	9496683	0	0	0	0	0	0	0	0	0	0	0	0	0	0	NA	NA
CG12470	X	201716	202975	0	0	0	0	0	0	0	0	0	0	0	0	0	0	NA	NA
CG12477	3L	18714992	18716372	0	0	0	0	0	0	0	0	0	0	0.724037	0	0	0	NA	NA
CG12479	X	14045611	14046039	0	0	0	0	0	0	0	0	0	0	0	0	0	0	NA	NA
CG12480	X	14063645	14065588	0	0	0	0	0	0	0	0	0	0	0	0	0	0	NA	NA
CG12481	X	14081285	14081874	0	0	0	0	0	0	0	0	0	0	0	0	0	0	NA	NA
CG12483	3L	97618	98371	0	0	0	0	0	0	0	0	0	0	0	0	0	0	NA	NA
CG12484	2R	16311839	16366459	0	0	0	0	0.0809847	0	0	0	0	0	0	0	0	0	0.929709	0.883605
CG12486	3L	15848781	15849477	0	0	0	0	0	0	0	0	0.623749	0	0	0	0	0	NA	NA
CG12488	2R	8592678	8639050	0.724721	0.911273	0.759168	1.08577	2.04487	0.924793	1.35789	1.65184	1.70833	0.809726	0.471889	0.609474	2.30528	1.02801	0.973618	0.823145
CG12490	2R	18722169	18724224	0	0	0	0	0	0	0	0	0	0	0	0	0	0	NA	NA
CG12491	2R	19638207	19638824	0	0	0	0	0	0	0	0	0	0	0	0	0	0	NA	NA
CG12493	3L	4752392	4753718	0	0	0	0	0.131111	0	0	0	0	0	0.499228	0	0	0	NA	NA
CG12496	X	2303389	2304932	0	0	0	0	0	0	0	0	0	0	0	0	0	0	NA	NA
CG12498	X	2703913	2704879	0	0	0	0	0	0	0	0	0	0	0	0	0	0	NA	NA
CG12499	3R	18266022	18272254	42.4582	34.0655	50.9468	44.9958	40.1411	35.7989	31.7738	44.8643	39.3386	42.1427	33.8722	39.5243	48.1302	36.5772	0.726756	1
CG12502	3L	865395	870895	0	0	0	0	0.0534175	0	0	0	0	0	0.0677986	0	0	0	NA	NA
CG12506	2L	773574	774020	0	0	0	0	0	0	0	0	0	0	0	0	0	0	NA	NA
CG12507	X	16159412	16160527	0	0	0	0	0	0	0	0	0	0	0	0	0	0	NA	NA
CG12508	2L	19969742	19969964	0	0	0	0	0	0	0	0	0	0	0	0	0	0	NA	NA
CG12511	2L	5678637	5679223	0	0	0	0	0	0	0	0	0	0	0	0	0	0	NA	NA
CG12512	2L	5339131	5342349	7.10156	8.85194	7.11566	11.6092	9.75749	8.35287	13.2808	8.90255	9.60728	8.86779	8.31525	10.3969	8.06673	9.21946	0.650075	0.829993
CG12516	3R	24129352	24130327	0	0	0	0	0	0	0	0	0	0	0	0	0	0	NA	NA
CG12517	2L	10870239	10870656	25.375	50.8894	19.7396	23.7879	79.7547	58.5304	47.78	16.6098	16.6572	30.3346	0.46012	1.78282	2.99704	1.8225	7.72e-05	6.49e-06
CG12519	3L	19465592	19466152	4.50892	3.33505	2.03748	2.26646	1.49675	1.75995	9.98233	0.831237	4.29831	3.08818	1.51976	0.981435	2.47479	1.12869	0.314115	0.919189
CG12520	3L	12894474	12895674	0	0.603655	2.76593	0.0976756	0.135458	0.428828	0	0.376142	0	1.39743	0	0.444108	1.11986	0.468179	0.979484	0.964859
CG12521	3L	11840434	11840903	0	0	0	0	0	0	0	0	0	0	0	0	0	0	NA	NA
CG12522	3L	11101362	11101776	0	0	0	0	0	0	0	0	0	0	0	0	0	0	NA	NA
CG12523	3L	10794291	10795201	0	0	0	0	0	0	0	0	0	0	0	0	0	0	NA	NA
CG12531	X	19613575	19620775	0	0	0	0.0405679	0	0	0	0	0	0	0	0	0	0.0530318	NA	NA
CG12535	X	3286518	3342976	0	0	0	0.391544	0.1086	0	0	0	0	0	0	0	0	0.136491	0.932806	0.988077
CG12538	3R	9348672	9349257	0	0	0	0	0	0	0	0	0	0	0	0	0	0	NA	NA
CG12539	X	14736649	14738873	0	0	0	0	0	0	0	0	0	0	0	0	0	0	NA	NA
CG12540	X	14390169	14391275	0	0	0	0	0	0	0	0.271875	0	0	0	0	0	0	NA	NA
CG12541	X	6916417	6960085	0	0	0	0	0	0	0	0	0	0.0864246	0	0	0	0	NA	NA
CG12546	3L	22686411	22686905	0	0	0	0	0	0	0	0	0	0	0	0	0	0	NA	NA
CG12547	2R	673802	676143	53.4562	46.3249	43.9316	56.6831	51.2964	60.3477	33.2296	54.3349	48.5834	54.9049	58.2077	65.1551	58.6969	60.03	0.660915	0.979387
CG12551	2R	1808437	1808752	0	0	0	0	0	0	0	0	0	0	0	0	0	0	NA	NA
CG12558	3R	24616243	24617183	0	0	0	0	0	0	0	0	0	0	0	0	0	0	NA	NA
CG12560	2L	8008320	8009477	17.2916	19.672	24.2472	30.6579	37.638	42.0992	41.8122	21.0747	30.2467	20.5949	39.9074	37.1549	27.5307	46.0875	0.98613	0.91902
CG12576	X	21876680	21883923	49.8327	50.2064	41.4279	71.0881	69.8209	68.1292	56.7833	58.7489	65.0437	58.1965	75.916	79.1183	79.1083	86.502	0.0882126	0.91902
CG12581	3R	379	10200	0.0423598	0.639164	0.650807	0.879081	1.52988	1.18919	0	0.862914	0.411887	0.904219	0.606799	0.705348	0.790491	1.56226	0.935481	0.961395
CG12582	3R	23028	30295	27.0554	18.7434	17.5404	28.9081	27.5697	22.9577	22.7003	27.4089	25.2742	28.4251	29.4995	30.661	29.3448	26.7515	0.514444	0.91902
CG12589	3R	962778	963295	0	0	0	0	0	0.132239	0	0	0	0	0	0	0	0	NA	NA
CG12590	3R	985333	986627	0	0	0	0	0	0	0	0	0	0	0	0	0.965816	0	NA	NA
CG12592	3R	6164124	6166594	0.114187	3.15877	0	1.13838	2.64196	4.51703	1.94415	0.268398	0.185051	0.184656	1.88108	3.87317	1.86453	0.607402	0.353432	0.846112
CG12594	3R	7547525	7558201	0	0	0	0	0	0	0	0	0	0	0	0	0	0	NA	NA
CG12602	2L	11738951	11744161	0.262528	0	0	0	0.118519	0	0	0	0	0.407561	0	0.0323811	0	0.0558591	NA	NA
CG12605	3L	3956840	3964771	0	0	0	0	0.254927	0	0	0	0	0	0	0	0	0	NA	NA
CG12607	3L	4446574	4448064	0.341252	0	0	0	0	0	0	0	0	0	0	0	0	0	NA	NA
CG12608	X	15236889	15238654	36.7259	34.478	26.8082	47.2337	40.6062	40.9696	36.7821	38.0193	42.2818	34.9895	42.4923	53.9591	43.4162	54.5117	0.585873	1
CG12609	X	18640401	18642339	0	0	0	0	0	0	0	0	0	0	0	0	0	0	NA	NA
CG12617	2L	20294706	20295320	0	0	0	0	0	0	0	0	0	0	0	0	0	0	NA	NA
CG12620	2L	17087640	17088824	0	0	0	0	0	0	0	0	0	0	0	0	0	0	NA	NA
CG12636	2L	14724657	14730001	0	0	0	0	0	0	0	0	0	0	0	0	0	0	NA	NA
CG12637	X	10566465	10567499	0	0	0	0	0	0	0	0	0	0	0	0	0	0	NA	NA
CG12640	X	10326497	10326845	0	0	0	0	0	0	0	0	0	0	0	0	0	0	NA	NA
CG12641	X	10240437	10241827	0	0	0	0	0	0	0	0	0	0.0623314	0	0	0	0	NA	NA
CG12643	X	10158256	10159290	0.129537	0	0	0.0527108	0	0.0661194	0	0	0	0.251375	0.556683	0	0	0.183748	NA	NA
CG12644	X	10052842	10053124	0	0	0	0	0	0	0	0	0	0	0	0	0	0	NA	NA
CG12645	X	10047644	10049044	2.05321	2.73359	0	1.52353	1.22682	0.801422	0	1.51407	1.17438	2.42188	2.07614	1.56419	4.50772	1.54189	0.70734	0.940414
CG1265	3L	4254773	4256055	16.0987	20.6476	22.2604	22.7969	23.0754	23.337	13.5606	13.118	47.4829	15.6203	26.5205	29.4873	12.768	22.7218	0.843372	0.959313
CG12655	X	19852421	19853421	0	0	0	0	0.251952	0.227892	0	0.349812	0	0.577604	0.639566	0	0	0.237494	NA	NA
CG12659	X	8484648	8486423	25.4255	30.4358	14.844	22.8855	20.4317	29.8491	22.6016	26.2957	34.6117	24.1436	28.846	24.775	18.03	27.1216	0.970813	0.971218
CG12661	X	8817255	8817651	0.338236	0	0	0	0	0	1.81857	0	0	0	0	0	0	0	NA	NA
CG12662	X	8877700	8878216	0	0	0	0	0	0	0	0.406758	0	0.167908	0	0	0	0	NA	NA
CG12672	X	17899929	17901525	0	0	0	0	0	0	0	0	0	0	0	0	0	0	NA	NA
CG12674	2L	2079976	2081286	0	0	0	0	0	0	0	0	0	0	0	0	0	0	NA	NA
CG12679	X	20246790	20247549	0	0	0	0	0	0.360303	0	0	0	0	0.505586	0	0	0	NA	NA
CG1268	3L	4262699	4263464	0	0	0	0	0	0	0	0	0	0	0	0	0	0	NA	NA
CG12680	X	4891571	4892219	0	0	0	0	0	0	0	0	0	0	0	0	0	0	NA	NA
CG12681	X	4769702	4771296	0	0	0	0	0	0	0	0	0	0	0	0	0	0	NA	NA
CG12682	X	4720006	4720866	0	0	0	0	0	0	0	0	0	0	0	0	0	0	NA	NA
CG12684	X	4465023	4465962	0	0	0	0	0	0	0	0	0	0	0	0	0	0	NA	NA
CG12688	X	4275504	4277202	0	0	0	0.400757	0.741036	1.0054	0	0	0	0	0	0	0	0.116419	0.497596	0.949693
CG12689	X	7479473	7480043	0	0	0	0	0	0	0	0	0	0	0	0	0	0	NA	NA
CG12691	X	4160129	4160702	0	0	0	0	0.527649	0	0	0	0	0	0	0	0	0	NA	NA
CG12692	X	4194184	4196379	0	0	0	0	0	0	0	0	0	0	0	0	0	0	NA	NA
CG12693	X	4221112	4223336	0	0	0	0	0	0	0	0	0	0	0	0	0	0	NA	NA
CG12698	X	15900179	15902758	0	0	0	0.313892	0.474884	0.178972	1.38249	0.109889	0.454585	0.0907232	0.401822	0.129745	0	0.373028	0.886318	0.730277
CG12699	2R	13134034	13134888	0	0	0	0	0	0	0	0	0	0	0	0	0	0	NA	NA
CG12702	X	19653200	19656356	22.5848	16.2276	22.6604	21.0435	25.1779	18.9387	20.1557	24.8456	22.558	20.8999	19.9397	20.2957	26.664	20.2025	0.897108	0.91902
CG12703	X	19644832	19653323	37.9841	29.7513	28.204	37.4235	43.9957	36.0231	27.9451	37.3606	31.7333	37.4417	44.7372	49.3388	50.5405	39.6065	0.433741	0.949633
CG12708	X	15569533	15571770	0	0	0	0.227502	0	0	0	0	0	0.103328	0	0.344799	0	0.849711	NA	1
CG1271	3L	3052513	3054907	2.47317	3.10979	2.99978	2.93967	2.79131	1.96	1.51636	3.56951	1.89852	2.27337	1.4917	2.76952	2.12545	2.70037	0.823768	1
CG12713	3L	15825559	15827043	35.5922	39.6429	51.0274	29.5309	29.9881	39.1177	24.5204	38.5285	51.0929	36.2339	44.7365	37.4195	33.3024	41.0297	0.68828	0.930183
CG12714	X	13005392	13008469	26.983	44.4223	32.0537	19.9222	20.5643	16.3287	24.9274	18.5259	25.6961	19.4334	14.1462	25.7334	16.8712	23.9221	0.282103	0.91902
CG12715	X	12947112	12949325	0	0	0	0	0	0	0	0	0	0	0	0	0.33998	0	NA	NA
CG12716	X	12868817	12870264	0	1.07188	0	0.563675	0.120264	0.163168	0	0.166975	0	0.0689265	0	0	0	0	NA	0.948645
CG12717	X	12654910	12657638	21.8981	10.9893	20.7445	29.7489	28.9265	25.0363	13.4633	26.3128	24.189	24.8361	23.9837	32.4603	37.3372	33.2387	0.31838	0.952516
CG12721	X	11966040	11966859	38.5961	48.5312	32.6643	32.9414	34.5166	53.5921	93.4998	42.0287	32.8645	36.0738	39.3579	38.9318	19.8376	35.6096	0.221728	0.894973
CG12723	X	13083675	13085915	0	0	0	0	0	0	0	0	0	0	0	0.0391118	0	0	NA	NA
CG12725	X	13295871	13296896	0.130675	0	0	0	0.442453	0.2668	0	0	0	0	0.18719	0	0	0.139021	NA	NA
CG12728	X	5836640	5838655	17.7411	9.27081	27.7291	19.5636	19.2432	24.3049	24.2254	20.8202	29.3734	20.6666	48.2975	29.224	32.6057	38.2932	0.126925	0.940414
CG12729	X	5739312	5740139	0	0	0	0	0	0	0	0	0	0	0	0	0	0	NA	NA
CG1273	3L	4263720	4277782	0	0	0	0.0390329	0	0.0163207	0	0	0	0	0	0	0	0	NA	NA
CG12730	X	5411293	5412803	0.108192	1.08833	3.32448	0.792451	0.366328	0.331345	0	0.508612	2.80536	1.74961	2.32476	0.800686	1.0095	1.5347	0.34487	0.91902
CG12734	3L	3178933	3185287	53.0497	32.5408	50.5931	59.1483	65.8788	48.6719	32.7259	54.5561	41.1862	50.9553	55.5335	68.635	78.8032	61.503	0.627552	0.940414
CG12736	2R	3396031	3397959	25.6326	26.4553	30.1621	21.4937	17.1406	19.4741	25.2266	25.5394	23.2912	22.2831	24.4082	25.9052	28.3409	24.5638	0.990912	0.816776
CG12744	2R	5762788	5763747	19.1345	24.9925	10.2551	14.1841	13.058	16.5808	23.9254	19.9893	27.4035	19.6693	16.9984	21.7716	13.1482	20.2514	0.915781	0.966601
CG12746	3R	1390592	1393157	16.6722	22.2804	20.4176	22.9745	24.6347	23.6388	24.1062	22.0868	24.5389	22.2984	25.6134	26.9221	23.2969	26.8198	0.749146	0.91902
CG1275	3L	2252743	2257409	29.684	25.7701	23.3616	28.2469	25.6678	30.708	28.7919	31.7006	39.213	29.2508	43.1849	34.2077	41.0215	36.222	0.115005	0.982975
CG12753	3R	12262601	12267382	26.8704	21.3047	26.662	34.1688	33.3596	29.9643	25.6171	34.0358	31.8128	33.314	40.0954	39.3802	38.1302	35.9186	0.045602	0.846112
CG12765	2R	9118087	9119170	12.8437	31.6405	22.1491	18.5587	21.448	27.561	28.6558	9.85772	13.1683	15.3444	28.9119	24.4903	25.0687	27.514	0.477368	0.741403
CG12766	3L	3938623	3940084	0.388612	0	0	0.105422	0.146201	0.462836	0	0.202986	0	0.921709	0.185561	0.159776	0	0.229685	0.907855	0.953846
CG12768	3L	22903590	22916632	0	0	0	0.193159	0.44646	0.242295	0	0.123974	0	0.102352	0	0.0487915	0.369098	0.112224	0.773095	0.851143
CG12769	2R	3941330	3953056	1.05794	1.37058	0.985089	0.782714	1.33876	0.703638	0.517104	1.45685	0.831267	1.11982	0.918477	0.751306	1.49565	1.25057	0.734882	0.970451
CG12772	X	8571095	8574751	18.5885	21.6259	17.6826	16.7185	14.5093	15.2519	12.8432	16.4698	12.5284	17.0528	13.5628	12.2674	27.5565	14.7086	0.68653	0.908338
CG12773	X	1243919	1248009	30.209	22.5305	27.3015	26.6941	30.2092	26.3417	18.4451	33.4149	23.9983	30.8918	34.2587	32.5804	32.9886	32.4011	0.361973	0.939484
CG12780	2R	4439363	4439758	0	0	0	0	0	0.173082	0	0	0	0.877374	0	0	0	0	NA	NA
CG12782	2R	19151791	19153057	0	0	0	0	0	0	0	0	0	0	0	0	0	0	NA	NA
CG12783	3R	12437350	12439122	0	0	0	0	0.196582	0	0	0	0	0	0	0	0	0	NA	NA
CG12784	3R	11588836	11589286	0	0	0	0	0	0	0	0	0	0	0	0	0	0	NA	NA
CG12788	X	19510695	19512562	28.6141	21.993	20.6256	24.286	27.2732	25.7259	35.7465	27.2878	23.3724	24.315	29.231	27.9605	25.0526	31.4211	0.803006	0.968603
CG12795	2L	3452450	3453596	138.705	152.449	102.006	119.989	113.704	118.538	140.978	141.131	163.734	118.291	150.519	134.499	117.839	137.225	0.990912	1
CG12796	X	6725429	6726717	0	0	0	0	0	0	0	0	0	0	0	0	0	0	NA	NA
CG12807	3R	5823260	5826036	0	0	0	0.113371	0	0	0	0.109146	0	0	0	0	0	0	NA	NA
CG12811	3R	5872973	5874289	54.6523	51.4858	33.3201	38.9711	39.3594	44.8994	18.0349	38.3343	46.6745	51.1764	48.7131	36.701	39.6623	38.2083	0.977086	0.966118
CG12814	3R	5996876	6013742	0	0.425482	0	0	0.127302	0.0287863	0	0.0883736	0	0.145921	0.242362	0	0	0.139997	NA	0.945507
CG12817	3R	6049421	6050432	0	0	0	0	0	0	0	0	0	0	0	0	0	0	NA	NA
CG12818	3R	6157302	6158417	28.7687	39.3709	20.5579	27.8232	22.049	29.6418	39.3291	25.5807	43.3695	27.5242	22.4264	28.5525	22.4733	32.694	0.698553	0.940414
CG12821	2R	3719703	3723579	12.5941	8.279	2.64656	10.857	13.5229	13.3843	13.5153	8.21794	12.7795	12.5789	16.8345	14.8258	9.64381	16.0863	0.714007	0.939484
CG12822	2R	3719671	3721346	4.65197	7.72568	18.2051	1.71438	3.96255	1.83687	3.46077	9.07769	12.233	3.29303	3.14335	2.59829	7.37084	2.8325	0.964507	0.92629
CG12824	2R	3677895	3678676	0	0	0	0	0	0	0	0	0	0.258629	0	0	0	0	NA	NA
CG12825	2R	3676718	3677496	0	0	0	0.751765	0	0.353625	0	0	0	1.4938	0	0.142421	0	0	NA	NA
CG12826	2R	3557831	3558608	0	0	0	0	0	0	0	0	0	0	0	0	0	0	NA	NA
CG12828	2R	3036792	3037142	0	0	0	0	0	0	0	0	0	0	0	0	0	0	NA	NA
CG12831	2R	2960549	2961621	0	0	0	0	0	0	0	0	0	0	0	0	0	0	NA	NA
CG12835	2R	2994446	2995433	0	0	0	0	0	0	0	0	0	0	0	0	0	0	NA	NA
CG12836	2R	2955751	2957322	0	0	0	0	0	0	0	0	0	0	0	0	0	0	NA	NA
CG12842	2R	2926736	2927249	0	0	0	0	0	0	0	0	0	0	0	0.505224	1.91096	0.581026	NA	NA
CG12848	2R	20650088	20650605	36.9292	48.6464	33.7722	82.1719	72.774	107.413	161.26	51.8977	29.4486	50.6194	65.0762	92.3647	28.7145	102.377	0.487494	0.869297
CG12849	2R	20685447	20686136	0	0	0	0	0	0	0	0	0	0	0	0	0	0	NA	NA
CG12851	2R	20836169	20842004	0	0	0	0.155664	0.0575672	0.130174	0	0	0	0.0329934	0.109598	0.0786406	0	0.0633077	0.954974	0.949633
CG12853	2R	10821019	10821418	0	0	0	0	0	0	0	0	0	0	0	0	0	0	NA	NA
CG12857	2R	10645556	10647099	0	0	0	0.304699	0	0	0	0	0	0	0.134081	0	0	0	NA	NA
CG12858	2R	10627870	10632834	0	0	0	0	0	0	0	0.0615686	0	0.101661	0	0.0242312	0	0	NA	NA
CG12859	2R	10644025	10644578	77.0235	85.4561	76.1361	65.4497	75.1063	94.3847	107.592	59.4607	85.3573	67.4075	75.8556	86.0969	42.2754	72.8048	0.270105	0.95824
CG12860	2R	10553145	10554322	0	0	0	0	0	0	0	0	2.95075	0	0	0	0	0	0.755139	0.940414
CG12861	2R	10551750	10552856	0	0	0	0	0	0	0.434089	0	0	0	0	0	0	0	NA	NA
CG12862	2R	10527718	10528131	0	0	0	0	0	0	0	0	0	0	0	0	0	0	NA	NA
CG12863	2R	10507299	10508817	18.3079	20.5157	10.9305	24.3179	23.9819	22.2243	21.081	17.2429	26.1338	17.6718	28.6718	28.3147	24.7829	25.4314	0.704885	1
CG12865	2R	10626223	10626793	0	0	0	0	0	0	0	0	0	0	0	0	0	0	NA	NA
CG12866	2R	10555895	10559180	0	0	0	0	0	0	0	0	0	0	0	0	0	0	NA	NA
CG12868	2R	10492051	10492840	18.2146	14.8061	11.3069	16.6204	20.5577	29.3942	9.89222	15.5686	31.0092	18.2088	20.8211	18.3817	3.43342	28.0556	0.954333	0.91902
CG12869	2R	10478707	10483126	0	0	0	0	0	0.0238963	0	0	0	0	0	0.11549	0	0	NA	NA
CG1287	3R	3326672	3328098	0	0	0	0	0	0.0479435	0	0	0	0	0	0	0	0	NA	NA
CG12877	3R	23532823	23536579	32.0833	37.127	26.6101	29.8189	33.604	27.5954	35.919	35.7351	28.737	34.9977	32.3131	39.8015	40.0172	40.6987	0.768601	0.940414
CG12879	3R	23519869	23522173	9.52396	15.4593	21.9486	11.415	8.50156	11.5787	10.3965	14.3814	15.9957	11.3691	14.0151	11.4802	10.0983	12.1894	0.935481	0.940414
CG1288	3R	3033094	3034137	0	0	0	0	0	0	0	0	0	0	0	0	0	0	NA	NA
CG12880	3R	23511683	23518514	0.0706443	0.532974	0	0.459941	0.637854	0.28847	1.3927	0.4428	0	0.776841	0	0.130703	0	0	0.355	0.351656
CG12883	3R	23505012	23506058	33.2109	43.1403	48.4944	39.6487	40.2711	44.0606	52.3882	37.6335	48.9285	36.9288	60.7457	53.2356	37.1345	47.1582	0.98059	0.96749
CG12885	3R	23356034	23359655	0.222199	0	0	0.0361666	0.401251	0.0226833	0	0.139275	0	0.229969	0	0	0	0.157594	0.650075	0.908338
CG12895	2R	6324176	6324864	37.8326	37.2296	27.077	29.2595	31.2951	46.0581	30.3223	31.299	52.5525	32.0722	49.8189	37.3892	28.5034	41.499	0.886203	1
CG12896	2R	6314384	6315418	7.75784	5.97233	12.1622	1.03079	0	0.565688	0	4.46569	18.4736	14.4401	4.53593	2.1481	3.69316	1.34748	0.0884059	0.748779
CG12898	2R	6294479	6294950	0	0	0	0	0	0	0	0	0	0	0	0	0	0	NA	NA
CG12901	2R	6243675	6244305	0	0	0	0	0	0	0	0	0	0	0	0	0	0	NA	NA
CG12902	2R	6242224	6243336	0	0	0	0	0	0	0	0	0	0	0	0	0	0	NA	NA
CG12907	2R	6240872	6241889	0	0.355316	0	0	0	0	0	0	0	0	0	0	0	0	NA	NA
CG12909	2R	6197628	6198648	51.3443	46.5631	48.42	55.2511	52.0208	50.5383	68.2499	51.443	67.2475	49.691	64.3329	72.886	49.0104	75.8584	0.694129	1
CG1291	3L	3143809	3145288	24.0896	28.924	29.219	23.1057	22.9977	26.9494	39.9274	21.9963	25.8305	23.7837	22.5729	22.7315	13.5201	22.5772	0.13035	0.919189
CG12910	2R	6154216	6156710	0	0	0	0	0	0	0	0	0	0.140803	0	0	0	0	NA	NA
CG12911	2R	6144193	6148781	0	0	0	0	0	0	0	0	0	0	0	0	0	0	NA	NA
CG12912	2R	6120970	6122081	0	0	0	0	0	0	0	0	0	0	0	0	0	0	NA	NA
CG12913	2R	6136761	6142479	0	0	0	0	0	0	0	0.106813	0	0	0	0	0	0	0.940941	0.936387
CG12914	2R	6135318	6136909	0	0	0	0	0	0	0	0	0	0	0	0	0	0	NA	NA
CG12917	2R	6025160	6026772	0	0	0	0	0	0	0	0	0	0	0	0	0	0	NA	NA
CG12918	2R	5938366	5939682	61.5974	90.6369	91.6166	58.5561	53.1023	72.9164	110.395	65.3074	98.5499	67.3966	77.7242	75.0873	59.3089	75.1523	0.694129	1
CG12920	2R	5956613	5958572	0	0	0	0.167187	0	0	0	0.160957	0	0.132884	0	0	0	0	NA	NA
CG12923	2R	5775152	5776386	0	0	0	0	0	0	0	0	0	0	0	0	0	0	NA	NA
CG12926	2R	5495632	5497792	0	1.0025	0	0.0811056	3.7118	0.610424	0	0.312332	0.646026	0.322324	0	0	0	0	0.258339	0.525922
CG12929	2R	5473614	5474180	9.94097	7.23679	10.0481	13.3064	13.8771	14.6883	1.8754	6.96891	14.4144	14.7221	9.36865	12.5842	17.0867	11.8747	0.850065	0.960048
CG12934	2R	6536387	6537250	0	0	0	0	0	0	0	0	0	0	0	0	0	0	NA	NA
CG12935	2R	6696897	6698160	19.0233	22.6611	12.8188	26.2103	20.9681	23.2813	17.7447	16.2122	33.1727	17.5584	16.8922	18.1125	16.0892	23.4733	0.713253	0.878562
CG12942	2R	6782015	6784727	45.0516	40.7702	38.5476	54.4806	54.9545	50.8041	29.4505	52.9687	36.103	55.2517	51.8973	49.5829	47.0785	51.5663	0.92973	0.935573
CG12943	2R	6791074	6793068	0	0	0	0	0	0	0	0	0	0	0	0	0	0	NA	NA
CG12945	3R	5614569	5616939	67.7839	51.2049	65.4634	63.6354	61.0853	69.1644	59.459	59.9387	60.0907	58.9527	68.7713	46.5375	66.464	64.4314	0.460692	0.967655
CG12946	3R	5597516	5600142	0.796906	0	0	0.124721	0	0.0625789	0.769043	0.0960583	0	0.198262	0.263437	0.113415	0.857963	0	0.775123	0.940414
CG12947	3R	5605785	5608779	0.368985	0	0	0.720701	0.74961	0.18834	0.529039	0.11564	0	0.143208	0.528567	0.0910238	0.344288	0.0261702	0.611444	0.959508
CG12948	3R	5571888	5573254	51.855	58.2446	50.3835	52.835	57.1375	63.7643	51.4264	59.7384	42.8482	55.7497	59.7483	67.1198	53.5478	60.2912	0.83714	0.987716
CG1295	3L	4204568	4205537	6.41341	0	3.78978	1.9071	5.01121	2.26632	0	3.86533	0	5.26545	1.06005	5.78077	9.20638	5.68586	0.69764	0.91902
CG12950	3R	5560559	5565651	0	0	0	0	0	0.0577265	0	0	0	0	0	0	0	0	NA	NA
CG12951	3R	5154997	5156047	0	0	0	0	0	0	0	0	0	0	0	0	0	0	NA	NA
CG12963	2R	11443302	11449941	0	0	0	0	0	0	0	0	0	0.415875	0	0	0	0	NA	NA
CG12964	2R	11373456	11384712	0.512662	0.687603	0	0.625832	0.887201	0.75014	0.796292	0.749789	0.110775	0.862206	0.685425	0.822036	0.15945	0.472686	0.836468	0.91902
CG12970	2R	11743465	11745027	0	0	0	0	0	0	0	0	0	0	0	0	0	0	NA	NA
CG12971	3L	21348376	21349595	0	0	0	0.0688169	0	0	0	0	0	0	0	0	0	0	NA	NA
CG12972	3L	21338137	21340169	17.0435	9.83289	7.70154	11.3004	9.50479	8.49476	0.898396	15.0817	22.4213	8.75486	19.1008	12.9842	14.4995	12.9413	0.355	0.939484
CG12974	3L	21275113	21279062	0	0	0	0.0989764	0	0	1.01717	0.12705	0	0.419567	0	0	0	0.0287523	0.777643	0.719737
CG12975	3L	21209091	21209924	40.2914	44.3642	28.4418	47.1473	45.4743	66.7	36.6908	40.9536	69.8842	45.2222	40.8699	60.3077	22.3535	55.7629	0.991728	0.878562
CG1298	2R	1559276	1560302	52.3495	57.4531	40.114	61.94	54.6633	68.1009	58.2581	51.7558	61.7767	53.4537	57.0374	57.9678	38.37	55.045	0.432716	0.83476
CG12983	3L	20955756	20959862	0	0	0	0	0	0	0	0	0	0	0	0	0	0	NA	NA
CG12984	3L	20984772	20986030	0	0	0	0.0661444	0	0	0	0.509435	0	0	0	0.100248	0	0.518798	NA	NA
CG12985	X	17777750	17779271	0	0	0	0	0	0	0	0	0	0	0	0.0608726	0	0	NA	NA
CG12986	X	17713270	17713648	0	0	0	0	0	0	0	0	0	0	0	0	0	0	NA	NA
CG1299	3L	4148696	4152477	0	0	0	0	0	0	0	0	0	0	0	0	0	0.121232	NA	NA
CG12990	X	17563240	17565921	0.0574856	0.578265	0	0.327486	0.194641	0.234738	0	0.0900804	0.372643	0.185924	0.658781	0.319072	0	0.38733	0.852339	0.949633
CG12991	X	17473890	17492995	6.58466	7.94306	2.87869	9.21453	13.3529	6.47605	4.70124	8.976	1.04108	8.17234	2.14723	2.27805	6.74334	2.60086	0.225656	0.683277
CG12992	X	17484204	17485633	0	0	0	0.0794504	0.110183	0.0498305	0	0	0	0	0	0	0	0.0346201	NA	NA
CG12994	X	17316352	17338027	0	0	0	0	0	0	0	0	0	0	0	0	0	0	0.972555	0.930598
CG12995	X	17103472	17103994	0	0	0	0	0	0	0	0.402083	0	0	0	0	0	0	NA	NA
CG12998	X	17112914	17113527	0	1.64848	0	0	0	0	0	0	0	0	0	0	0	0	NA	NA
CG13000	X	16842140	16842473	0	0	0	0	0	0	0	0	0	0	0	0	0	0	NA	NA
CG13001	X	16835112	16836895	26.8935	16.6247	27.6996	24.913	27.3007	24.3868	31.6388	26.8392	23.8613	27.3577	28.6245	29.604	30.1402	26.5599	0.979563	0.945968
CG13002	X	16783842	16784670	0	0	0	0	0	0	0	0	0	0	0	0	0	0	NA	NA
CG13003	X	16738839	16747269	0	0	0	0.0774662	0.245558	0.0416451	0	0.0426167	0	0.0879601	0	0.0335448	0.25376	0	0.977121	0.91902
CG13004	X	16720810	16729547	23.458	18.3397	21.008	24.6055	21.3314	21.1554	19.9317	26.0931	20.6822	20.5595	22.8085	24.8487	24.3829	29.1157	0.769752	0.984243
CG13005	X	16697712	16699787	32.5296	41.3248	32.4598	37.2815	31.5666	33.4819	46.5197	30.3743	36.9564	31.4978	36.7022	33.0499	36.9235	39.5546	0.484943	1
CG13008	X	16605335	16608411	0	0	0	0	0	0	0	0	0	0	0	0	0	0.0474672	NA	NA
CG13010	X	16572471	16572876	0	0	0	0	0	0	0	0	0	0	0	0	0	0	NA	NA
CG13012	X	16563073	16564165	0	12.0917	0	0.978259	4.26381	1.40241	0	1.61452	0	2.88802	0	0	0	0	0.246323	0.878562
CG13014	X	16481943	16482969	19.7126	26.5926	21.0599	19.602	17.9755	21.3232	32.5216	20.866	27.0802	18.2401	17.2047	16.2632	16.4443	15.6015	0.225058	0.883511
CG13016	2R	10045275	10046939	24.2118	27.1126	11.2297	27.1028	30.523	27.5149	18.667	25.6274	10.0685	20.6259	36.2537	35.442	28.1325	31.3311	0.976598	0.908338
CG13018	2R	10044554	10044984	33.6664	59.1745	33.3705	11.3425	10.2143	17.9234	37.6297	27.2286	58.6661	19.2014	16.5942	14.2883	16.8887	20.2833	0.647237	1
CG13021	X	3408348	3410093	0	0	0	0	0	0.108262	0	0	0	0	0	0	0	0	NA	NA
CG13022	3L	16931429	16932052	0	0	0	0	0	0	0	0	0	0	0	0	0	0	NA	NA
CG13023	3L	16917437	16920534	0	0	0	0.0608292	0	0	0	0	0	0	0	0	0	0	NA	NA
CG13024	3L	16802750	16803967	0	0	0	0	0	0	0	0	0	0	0	0	0	0	NA	NA
CG13025	3L	16769630	16772844	42.3107	41.1301	33.6122	39.758	42.911	43.5184	24.6675	37.7438	34.4219	36.5193	50.3255	50.9562	46.1775	49.3518	0.789608	0.680208
CG13026	3L	16718609	16719269	0	0	0	0	0	0	0	0	0	0	0	0	0	0	NA	NA
CG13027	3L	16937522	16938978	0	0	0	0	0	0	0	0	0	0	0	0	0	0	NA	NA
CG13028	3L	16916351	16917094	0.721085	0	6.92413	3.88783	7.12113	1.47225	1.61542	0.282486	0	0.233218	0	0	0	0	0.000767601	0.807806
CG13029	3L	16853721	16854938	0.346699	0	0	0.940518	0.652163	0.35393	1.65695	0	0	0	2.48322	1.06908	0	0.737687	0.784832	0.853906
CG13031	3L	16717990	16718414	0	0	0	0	0	0	0	0	0	0	0	0	0	0	NA	NA
CG13032	3L	16667063	16669364	0	0	0	0	0	0	0	0	0	0	0	0	0	0	NA	NA
CG13033	3L	16537665	16538725	0	0	0	0.0659843	0	0	0	0	0	0	0	0	0	0	NA	NA
CG13035	3L	16389661	16393157	0	0	0	0.0485766	0	0.0609336	0	0.0935327	0	0.11583	0.171007	0.0368111	0	0.021167	NA	NA
CG13036	3L	16384221	16384781	0	0	0	0	0	0	0	0	3.39163	0	0	0	0	0.49478	NA	NA
CG13038	3L	16320357	16320970	0	0	0	0	0	0	0	0	0	0	0	0	0	0	NA	NA
CG13039	3L	16319156	16319862	0	0	0	0	0	0	0	0	0	0	0	0	0	0	NA	NA
CG1304	X	20835547	20836443	0	0	0	0	0	0	0	0	0	0.580183	0	0	0	0.159036	NA	NA
CG13040	3L	16318245	16318906	0	0	0	0	0	0	0	0	0	0	0	0	0	0	NA	NA
CG13041	3L	16312053	16312621	0	0	0	0	0	0	0	0	0	0	0	0	0	0	NA	NA
CG13042	3L	16301097	16301515	0	0	0	0	0	0	0	0	0	0	0	0	0	0	NA	NA
CG13043	3L	16298321	16298966	0	0	0	0	0	0	0	0	0	0	0	0	0	0	NA	NA
CG13044	3L	16295590	16296260	0	0	0	0.270263	0	0	0	0	0	0	0	0	0	0	NA	NA
CG13045	3L	16283333	16283897	0	0	0	0	0	0	0	0	0	0	0	0	0	0	NA	NA
CG13046	3L	16280814	16281422	0	0	0	0	0	0	0	0	0	0	0	0	0	0	NA	NA
CG13047	3L	16277779	16278496	0	0	0	0	0	0	0	0	0	0	0	0	0	0	NA	NA
CG13048	3L	16276077	16276757	0	0	0	0	0	0	0	0	0	0	0	0	0	0	NA	NA
CG13049	3L	16274228	16275092	0	0	0	0	0	0	0	0	0	0	0	0	0	0	NA	NA
CG13050	3L	16271757	16272309	0	0	0	0	0	0	0	0	0	0	0	0	0	0	NA	NA
CG13051	3L	16257812	16258192	0	0	0	0.430287	0.39782	0	0	0	0	0	0	0	0	0	NA	NA
CG13053	3L	16252136	16252560	0	0	0	0	0	0	0	0	0	0	0	0	0	0	NA	NA
CG13054	3L	16248939	16250291	0	0	0	0	0	0	0	0	0	0	0.141916	0.0610977	0	0	NA	NA
CG13055	3L	16244219	16245149	0	0	0	0	0	0	0	0	0	0	0	0	0	0	NA	NA
CG13056	3L	16326412	16326882	0	0	0	0	0	0	0	0	0	0	0	0	0	0	NA	NA
CG13058	3L	16321938	16322634	0	0	0	0	0	0	0	0	0	0	0	0	0	0	NA	NA
CG13059	3L	16316771	16317408	0	0	0	0	0	0	0	0	0	0	0	0	0	0.49824	NA	NA
CG13060	3L	16312959	16313554	0	0	0	0	0	0	0	0	0	0	0	0	0	0	NA	NA
CG13062	3L	16307384	16308249	0	0	0	0	0	0	0	0	0	0	0	0	0	0	NA	NA
CG13063	3L	16299746	16300198	0	0	0	0	0	0	0	0	0	0	0	0	0	0	NA	NA
CG13064	3L	16273578	16273905	0	0	0	0	0	0	0	0	0	0	0	0	0	0	NA	NA
CG13065	3L	16270532	16271283	0	0	0	0	0	0	0	0	0	0	0	0	0	0	NA	NA
CG13066	3L	16266031	16266701	0	0	0	0	0	0	0	0	0	0	0	0	0	0	NA	NA
CG13067	3L	16264401	16265018	0	0	0	0.200379	0	0.377026	11.473	0.385822	0	8.12256	2.46891	0	0	0	NA	NA
CG13068	3L	16262491	16263011	0	0	0	0	0	0	0	0	0	0.577604	0	0	0	0	NA	NA
CG13069	3L	16258484	16258904	0	0	0	0	0	0.976678	0	0	0	0	0	0	0	0	NA	NA
CG1307	3R	2482011	2483504	156.449	221.897	144.262	155.643	138.86	159.36	216.294	152.331	187.078	164.439	148.155	163.42	134.64	177.166	0.464097	0.966601
CG13070	3L	16256471	16257171	0	0	0	0	0	0	0	0	0	0	0	0	0	0	NA	NA
CG13071	3L	16255936	16256220	0	0	0	0	0	0	0	0	0	0	0	0	0	0	NA	NA
CG13073	3L	16206150	16210403	0	0	0	0	0	0	0	0	0	0	0	0	0	0	NA	NA
CG13074	3L	16088867	16090593	1.04847	0	0	0.497744	0.197223	0.356777	0	0	0	0.282585	0.625799	0.377188	0	0.588701	0.886203	0.91902
CG13075	3L	16077092	16078364	0	0	0	0	0	0	0	0	0	0	0	0	0	0	NA	NA
CG13077	2L	19565862	19567359	0	0	0	0	0	0	0	0	0	0.226808	0	0	0	0.082895	NA	NA
[truncated: 12,292 more rows]
